# Supplementary material for: A review of Lista Walker, 1859 in China, with descriptions of five new species (Lepidoptera, Pyralidae, Epipaschiinae)
Source: Zookeys. 2017 Jan 3;(642):97–113. doi: 10.3897/zookeys.642.7157 (PMC5240531; doi:10.3897/zookeys.642.7157)
Supplement: XML Treatment for Lista [file zookeys.642.7157-treatment1.xml]

<!DOCTYPE tp:taxon-treatment
  PUBLIC "-//TaxonX//DTD Taxonomic Treatment Publishing DTD v0 20100105//EN" "tax-treatment-NSO.dtd">
<tp:taxon-treatment xmlns:tp="http://www.plazi.org/taxpub"><tp:treatment-meta><kwd-group><label>Taxon classification</label><kwd><named-content content-type="kingdom">Animalia</named-content></kwd><kwd><named-content content-type="order">Lepidoptera</named-content></kwd><kwd><named-content content-type="family">Pyralidae</named-content></kwd></kwd-group><mixed-citation publication-type="journal"><person-group><name><surname>Wang</surname><given-names>Mingqiang</given-names></name><name><surname>Chen</surname><given-names>Fuqiang</given-names></name><name><surname>Wu</surname><given-names>Chunsheng</given-names></name></person-group><article-title>A review of <italic><tp:taxon-name><tp:taxon-name-part taxon-name-part-type="genus">Lista</tp:taxon-name-part></tp:taxon-name></italic> Walker, 1859 in China, with descriptions of five new species (<tp:taxon-name><tp:taxon-name-part taxon-name-part-type="order">Lepidoptera</tp:taxon-name-part></tp:taxon-name>, <tp:taxon-name><tp:taxon-name-part taxon-name-part-type="family">Pyralidae</tp:taxon-name-part></tp:taxon-name>, <tp:taxon-name><tp:taxon-name-part taxon-name-part-type="subfamily">Epipaschiinae</tp:taxon-name-part></tp:taxon-name>)</article-title><source>Zookeys</source><day>3</day><month>1</month><year>2017</year><volume>2017</volume><issue>642</issue><fpage>97</fpage><lpage>113</lpage><pub-id pub-id-type="doi">10.3897/zookeys.642.7157</pub-id></mixed-citation></tp:treatment-meta><tp:nomenclature><tp:taxon-name>
            <tp:taxon-name-part taxon-name-part-type="genus">Lista</tp:taxon-name-part>
          </tp:taxon-name><tp:taxon-authority>Walker, 1859</tp:taxon-authority><tp:nomenclature-citation-list><tp:nomenclature-citation><tp:taxon-name>
                <tp:taxon-name-part taxon-name-part-type="genus">Lista</tp:taxon-name-part>
              </tp:taxon-name><comment>Walker, 1859: 877. Type species: <tp:taxon-name><tp:taxon-name-part taxon-name-part-type="genus">Lista</tp:taxon-name-part> <tp:taxon-name-part taxon-name-part-type="species">genisusalis</tp:taxon-name-part></tp:taxon-name> Walker, 1859</comment></tp:nomenclature-citation><tp:nomenclature-citation><tp:taxon-name>
                <tp:taxon-name-part taxon-name-part-type="genus">Paracme</tp:taxon-name-part>
              </tp:taxon-name><comment>Lederer, 1863: 338. Type species: <tp:taxon-name><tp:taxon-name-part taxon-name-part-type="genus">Poracme</tp:taxon-name-part> <tp:taxon-name-part taxon-name-part-type="species">insulsalis</tp:taxon-name-part></tp:taxon-name> Lederer, 1863</comment></tp:nomenclature-citation><tp:nomenclature-citation><tp:taxon-name>
                <tp:taxon-name-part taxon-name-part-type="genus">Craneophora</tp:taxon-name-part>
              </tp:taxon-name><comment>Christoph, 1881: 1. Type species: <tp:taxon-name><tp:taxon-name-part taxon-name-part-type="genus">Craneophora</tp:taxon-name-part> <tp:taxon-name-part taxon-name-part-type="species">ficki</tp:taxon-name-part></tp:taxon-name> Christoph, 1881</comment></tp:nomenclature-citation><tp:nomenclature-citation><tp:taxon-name>
                <tp:taxon-name-part taxon-name-part-type="genus">Belonepholis</tp:taxon-name-part>
              </tp:taxon-name><comment>Butler, 1889: 89. Type species: <tp:taxon-name><tp:taxon-name-part taxon-name-part-type="genus">Belonepholis</tp:taxon-name-part> <tp:taxon-name-part taxon-name-part-type="species">striata</tp:taxon-name-part></tp:taxon-name> Butler, 1889</comment></tp:nomenclature-citation></tp:nomenclature-citation-list></tp:nomenclature><tp:treatment-sec sec-type="diagnosis" id="SECID0EBOAC"><title>Diagnosis.</title><p>The genus is very special in its external characters. It can be easily distinguished from other genera of the subfamily by having a much brighter and conspicuous wing pattern. The valva usually has spines or sclerotized plate medially located in the male genitalia and the oval or rounded corpus bursae have the rounded signa in the female genitalia, which are same as in the genus <italic><tp:taxon-name><tp:taxon-name-part taxon-name-part-type="genus">Stericta</tp:taxon-name-part></tp:taxon-name></italic>. But it differs from the latter by the shapes of valva and juxta. In general, the wings have an orange to yellow postmedial fascia with dark brown edges. In the male genitalia, the uncus usually has long or short spines laterally located, the sacculus always has two sclerotized processes medially located, and the valva usually has a variously-shaped sclerotized plate in the central area distal to the saccular processes.</p></tp:treatment-sec><tp:treatment-sec sec-type="description" id="SECID0EOOAC"><title>Description.</title><p>Head covered with dense scales; labial and maxillary palpi upturned; antennae filiform, male with a scape extension covered with dense scales. Both wings <!--PageBreak-->with similar patterns, fasciae indistinct except postmedial fascia, postmedial fasciae conspicuous, and smooth at border.</p></tp:treatment-sec><tp:treatment-sec sec-type="Male genitalia" id="SECID0EWOAC"><title>Male genitalia.</title><p>Uncus broad, gnathos various. Valva broad, and outer margin usually truncated; costa sclerotized; sacculus well developed, often with hook-like or spine-like processes, usually extending backward to base of valva. Phallus slender, slightly curved.</p></tp:treatment-sec><tp:treatment-sec sec-type="Female genitalia" id="SECID0E2OAC"><title>Female genitalia.</title><p>Ovipositor covered with dense setae. Sterigma associated with the ostium bursae appears to be sclerotized. The papillae analis are not extruded and are located within the 8<sup>th</sup> segment; the sterigma is lightly sclerotized and the lamella postvaginalis is variously sclerotized. Apophysis anterior nearly same length or longer than apophysis posterior. Ductus bursae slender, usually membranous. Corpus bursae elliptic or rounded, usually with two rounded or oval-shaped signa consisting of many minute spines.</p></tp:treatment-sec><tp:treatment-sec sec-type="distribution" id="SECID0EDPAC"><title>Distribution.</title><p>China, Russia, Korea, Japan, India, Nepal, Sri Lanka, Vietnam, Myanmar, Malaysia, Indonesia, Philippines, New Guinea.</p></tp:treatment-sec><tp:treatment-sec sec-type="key" id="SECID0EIPAC"><title>Key to the species of <italic><tp:taxon-name><tp:taxon-name-part taxon-name-part-type="genus">Lista</tp:taxon-name-part></tp:taxon-name></italic> in China</title><table-wrap content-type="key" position="anchor" orientation="portrait"><table id="TID0EOHAC" rules="all"><tbody><tr><td rowspan="1" colspan="1">1</td><td rowspan="1" colspan="1">Uncus with two spines</td><td rowspan="1" colspan="1">
                    <bold>2</bold>
                  </td></tr><tr><td rowspan="1" colspan="1">–</td><td rowspan="1" colspan="1">Uncus without spines</td><td rowspan="1" colspan="1">
                    <bold>6</bold>
                  </td></tr><tr><td rowspan="1" colspan="1">2</td><td rowspan="1" colspan="1">Uncus with spines laterally located, hindwing with pink-fuscous scales</td><td rowspan="1" colspan="1">
                    <bold>3</bold>
                  </td></tr><tr><td rowspan="1" colspan="1">–</td><td rowspan="1" colspan="1">Uncus with spines medially located, hindwing with pale-yellow scales</td><td rowspan="1" colspan="1">
                    <bold><italic><tp:taxon-name><tp:taxon-name-part taxon-name-part-type="genus">Lista</tp:taxon-name-part> <tp:taxon-name-part taxon-name-part-type="species">variegata</tp:taxon-name-part></tp:taxon-name></italic></bold>
                  </td></tr><tr><td rowspan="1" colspan="1">3</td><td rowspan="1" colspan="1">Spines nearly as long as uncus; forewing covered with more fuscous scales than yellow</td><td rowspan="1" colspan="1">
                    <bold><italic><tp:taxon-name><tp:taxon-name-part taxon-name-part-type="genus">Lista</tp:taxon-name-part> <tp:taxon-name-part taxon-name-part-type="species">insulsalis</tp:taxon-name-part></tp:taxon-name></italic></bold>
                  </td></tr><tr><td rowspan="1" colspan="1">–</td><td rowspan="1" colspan="1">Spines half as long as uncus; forewing with more yellow scales than fuscous</td><td rowspan="1" colspan="1">
                    <bold>4</bold>
                  </td></tr><tr><td rowspan="1" colspan="1">4</td><td rowspan="1" colspan="1">Juxta with spines about 1/2 of length of juxta at apex</td><td rowspan="1" colspan="1">
                    <bold><italic><tp:taxon-name><tp:taxon-name-part taxon-name-part-type="genus">Lista</tp:taxon-name-part> <tp:taxon-name-part taxon-name-part-type="species">longifundamena</tp:taxon-name-part></tp:taxon-name></italic> sp. n.</bold>
                  </td></tr><tr><td rowspan="1" colspan="1">–</td><td rowspan="1" colspan="1">Juxta with spines about 1/3 of length of juxta at apex</td><td rowspan="1" colspan="1">
                    <bold>5</bold>
                  </td></tr><tr><td rowspan="1" colspan="1">5</td><td rowspan="1" colspan="1">Base of juxta broad, postmedial fascia slightly curved, ductus bursae as same as in width</td><td rowspan="1" colspan="1">
                    <bold><italic><tp:taxon-name><tp:taxon-name-part taxon-name-part-type="genus">Lista</tp:taxon-name-part> <tp:taxon-name-part taxon-name-part-type="species">haraldusalis</tp:taxon-name-part></tp:taxon-name></italic></bold>
                  </td></tr><tr><td rowspan="1" colspan="1">–</td><td rowspan="1" colspan="1">Base of juxta narrow, postmedial fascia straight, lower ductus bursae broader than upper</td><td rowspan="1" colspan="1">
                    <bold><italic><tp:taxon-name><tp:taxon-name-part taxon-name-part-type="genus">Lista</tp:taxon-name-part> <tp:taxon-name-part taxon-name-part-type="species">gilvasa</tp:taxon-name-part></tp:taxon-name></italic> sp. n.</bold>
                  </td></tr><tr><td rowspan="1" colspan="1">6</td><td rowspan="1" colspan="1">Gnathos with two spines</td><td rowspan="1" colspan="1">
                    <bold>7</bold>
                  </td></tr><tr><td rowspan="1" colspan="1">–</td><td rowspan="1" colspan="1">Gnathos without spines</td><td rowspan="1" colspan="1">
                    <bold>8</bold>
                  </td></tr><tr><td rowspan="1" colspan="1">7</td><td rowspan="1" colspan="1">Middle of sacculus with a serrated sclerotized plate, bent towards outer margin of plate and with a short thorn-like process</td><td rowspan="1" colspan="1">
                    <bold><italic><tp:taxon-name><tp:taxon-name-part taxon-name-part-type="genus">Lista</tp:taxon-name-part> <tp:taxon-name-part taxon-name-part-type="species">angustusa</tp:taxon-name-part></tp:taxon-name></italic> sp. n.</bold>
                  </td></tr><tr><td rowspan="1" colspan="1">–</td><td rowspan="1" colspan="1">Middle of sacculus with a spine-like process, bent towards outside</td><td rowspan="1" colspan="1">
                    <bold><italic><tp:taxon-name><tp:taxon-name-part taxon-name-part-type="genus">Lista</tp:taxon-name-part> <tp:taxon-name-part taxon-name-part-type="species">sichuanensis</tp:taxon-name-part></tp:taxon-name></italic> sp. n.</bold>
                  </td></tr><tr><td rowspan="1" colspan="1">8</td><td rowspan="1" colspan="1">Juxta with apex rounded</td><td rowspan="1" colspan="1">
                    <bold>9</bold>
                  </td></tr><tr><td rowspan="1" colspan="1">–</td><td rowspan="1" colspan="1">Juxta with apex pointed</td><td rowspan="1" colspan="1">
                    <bold><italic><tp:taxon-name><tp:taxon-name-part taxon-name-part-type="genus">Lista</tp:taxon-name-part> <tp:taxon-name-part taxon-name-part-type="species">ficki</tp:taxon-name-part></tp:taxon-name></italic></bold>
                  </td></tr><!--PageBreak--><tr><td rowspan="1" colspan="1">9</td><td rowspan="1" colspan="1">Male with long hair scales nearly 2/3 of abdomen length at abdomen end. Middle of sacculus with a long spine and a short thorn-like process, Top of ductus bursae slightly sclerotized</td><td rowspan="1" colspan="1">
                    <bold><italic><tp:taxon-name><tp:taxon-name-part taxon-name-part-type="genus">Lista</tp:taxon-name-part> <tp:taxon-name-part taxon-name-part-type="species">plinthochroa</tp:taxon-name-part></tp:taxon-name></italic></bold>
                  </td></tr><tr><td rowspan="1" colspan="1">–</td><td rowspan="1" colspan="1">Male with short hair scales nearly 1/4 of abdomen at abdomen end, middle of sacculus with a long sclerotized plate and a short thorn-like processes, the sclerotized plate with apex serrated, ductus bursae membranous</td><td rowspan="1" colspan="1">
                    <bold><italic><tp:taxon-name><tp:taxon-name-part taxon-name-part-type="genus">Lista</tp:taxon-name-part> <tp:taxon-name-part taxon-name-part-type="species">menghaiensis</tp:taxon-name-part></tp:taxon-name></italic> sp. n.</bold>
                  </td></tr></tbody></table></table-wrap></tp:treatment-sec></tp:taxon-treatment>
