# Supplementary material for: A review of Lista Walker, 1859 in China, with descriptions of five new species (Lepidoptera, Pyralidae, Epipaschiinae)
Source: Zookeys. 2017 Jan 3;(642):97–113. doi: 10.3897/zookeys.642.7157 (PMC5240531; doi:10.3897/zookeys.642.7157)
Supplement: XML Treatment for Lista angustusa [file zookeys.642.7157-treatment2.xml]

<!DOCTYPE tp:taxon-treatment
  PUBLIC "-//TaxonX//DTD Taxonomic Treatment Publishing DTD v0 20100105//EN" "tax-treatment-NSO.dtd">
<tp:taxon-treatment xmlns:tp="http://www.plazi.org/taxpub"><tp:treatment-meta><kwd-group><label>Taxon classification</label><kwd><named-content content-type="kingdom">Animalia</named-content></kwd><kwd><named-content content-type="order">Lepidoptera</named-content></kwd><kwd><named-content content-type="family">Pyralidae</named-content></kwd></kwd-group><mixed-citation publication-type="journal"><person-group><name><surname>Wang</surname><given-names>Mingqiang</given-names></name><name><surname>Chen</surname><given-names>Fuqiang</given-names></name><name><surname>Wu</surname><given-names>Chunsheng</given-names></name></person-group><article-title>A review of <italic><tp:taxon-name><tp:taxon-name-part taxon-name-part-type="genus">Lista</tp:taxon-name-part></tp:taxon-name></italic> Walker, 1859 in China, with descriptions of five new species (<tp:taxon-name><tp:taxon-name-part taxon-name-part-type="order">Lepidoptera</tp:taxon-name-part></tp:taxon-name>, <tp:taxon-name><tp:taxon-name-part taxon-name-part-type="family">Pyralidae</tp:taxon-name-part></tp:taxon-name>, <tp:taxon-name><tp:taxon-name-part taxon-name-part-type="subfamily">Epipaschiinae</tp:taxon-name-part></tp:taxon-name>)</article-title><source>Zookeys</source><day>3</day><month>1</month><year>2017</year><volume>2017</volume><issue>642</issue><fpage>97</fpage><lpage>113</lpage><pub-id pub-id-type="doi">10.3897/zookeys.642.7157</pub-id></mixed-citation></tp:treatment-meta><tp:nomenclature><tp:taxon-name>
            <tp:taxon-name-part taxon-name-part-type="genus">Lista</tp:taxon-name-part>
            <tp:taxon-name-part taxon-name-part-type="species">angustusa</tp:taxon-name-part>
            <object-id xmlns:xlink="http://www.w3.org/1999/xlink" content-type="zoobank" xlink:type="simple">http://zoobank.org/12F9A4BB-E225-442F-BE21-2104F358766D</object-id>
          </tp:taxon-name><tp:taxon-status xmlns:xlink="http://www.w3.org/1999/xlink" xlink:type="simple">sp. n.</tp:taxon-status><xref ref-type="fig" rid="F1">Figs 1</xref><xref ref-type="fig" rid="F3">, 13</xref><xref ref-type="fig" rid="F5">, 23</xref></tp:nomenclature><tp:treatment-sec sec-type="diagnosis" id="SECID0EGMAE"><title>Diagnosis.</title><p>The new species is very similar to <italic><tp:taxon-name><tp:taxon-name-part taxon-name-part-type="genus">Lista</tp:taxon-name-part> <tp:taxon-name-part taxon-name-part-type="species">haraldusalis</tp:taxon-name-part></tp:taxon-name></italic> in wing pattern, but the wing color of the new species is darker than the latter. In the male genitalia, it can be distinguished from the latter by the narrower valva, having two lateral spines in the gnathos, and lacking spines in the uncus.</p><fig id="F1" position="float" orientation="portrait"><label>Figures 1–6.</label><caption><p>Adults. <bold>1</bold> <italic><tp:taxon-name><tp:taxon-name-part taxon-name-part-type="genus">Lista</tp:taxon-name-part> <tp:taxon-name-part taxon-name-part-type="species">angustusa</tp:taxon-name-part></tp:taxon-name></italic> sp. n., male, holotype <bold>2</bold> <italic><tp:taxon-name><tp:taxon-name-part taxon-name-part-type="genus">Lista</tp:taxon-name-part> <tp:taxon-name-part taxon-name-part-type="species">ficki</tp:taxon-name-part></tp:taxon-name></italic> (Christoph, 1881), male <bold>3</bold> <italic><tp:taxon-name><tp:taxon-name-part taxon-name-part-type="genus">Lista</tp:taxon-name-part> <tp:taxon-name-part taxon-name-part-type="species">gilvasa</tp:taxon-name-part></tp:taxon-name></italic> sp. n., male, holotype <bold>4</bold> <italic><tp:taxon-name><tp:taxon-name-part taxon-name-part-type="genus">Lista</tp:taxon-name-part> <tp:taxon-name-part taxon-name-part-type="species">haraldusalis</tp:taxon-name-part></tp:taxon-name></italic> (Walker, 1859), female <bold>5</bold> <italic><tp:taxon-name><tp:taxon-name-part taxon-name-part-type="genus">Lista</tp:taxon-name-part> <tp:taxon-name-part taxon-name-part-type="species">insulsalis</tp:taxon-name-part></tp:taxon-name></italic> (Lederer, 1863), male <bold>6</bold> <italic><tp:taxon-name><tp:taxon-name-part taxon-name-part-type="genus">Lista</tp:taxon-name-part> <tp:taxon-name-part taxon-name-part-type="species">longifundamena</tp:taxon-name-part></tp:taxon-name></italic> sp. n., male, holotype.</p></caption><graphic xmlns:xlink="http://www.w3.org/1999/xlink" xlink:href="zookeys-642-097-g001.jpg" position="float" orientation="portrait" xlink:type="simple" id="oo_116804.jpg"/></fig></tp:treatment-sec><tp:treatment-sec sec-type="description" id="SECID0ELPAE"><title>Description.</title><p>Adult. Forewing length 8.5–11.0 mm (<italic>n</italic> = 7). Head pale yellow, mixed with brown; labial palpus upturned, third segment pointed; antenna brown, scape extension black, with pale grey scales on inner side, and blackish-brown on outer side. Thorax mixed with pale yellow, blackish-brown and pale grey scales. Forewing covered with brown, yellow and pink scales; base mixed with yellow and black scales; postmedial fascia orange with dark brown edges, outer area covered with fuscous and dark pink scales; cilia brown. Hindwing with same pattern as forewing.</p><p>
            <bold>Male genitalia</bold> (Fig. <xref ref-type="fig" rid="F3">13</xref>). Uncus broad, densely suffused with setae, apex truncated. Gnathos incurved apically, with three spines at apex and a long spine laterally located. Valva nearly the same width from base to apex, apex obliquely truncated; costa obviously sclerotized, apex swollen; sacculus expanded at base, with two processes in middle, the inner one larger, with serrated edge, the outer one small thorn-like, a sclerotized plate from sacculus to valva medially located. Juxta constricted and bifurcated, two pointed plates at apex. Phallus cylindrical, curved slightly.</p><p>
            <bold>Female genitalia</bold> (Fig. <xref ref-type="fig" rid="F5">23</xref>). Ovipositor nearly round, suffused with setae. Apophysis anterior and apophysis posterior nearly same length. Ductus bursae short, membranous. Corpus bursae elliptic, with two rounded signa.</p></tp:treatment-sec><tp:treatment-sec sec-type="material" id="SECID0EDQAE"><title>Holotype.</title><p>♂, Jiangxi: Jiulianshan, 11.VI.1975, Song Shimei (gen. slide. no. Ep540).</p></tp:treatment-sec><tp:treatment-sec sec-type="material" id="SECID0EIQAE"><title>Paratypes.</title><p>5♀♀, locality and collector same as holotype, 21.VI–8.VIII.1975, (gen. slide. no. Ep562). Guangdong: Ruyuan, Nanling, 1♂, 20.VII.2008, Chen Fuqiang (gen. slide. no. Ep549); Chebaling, 1♂, 22.VII.2008, Chen Fuqiang (gen. slide. no. Ep543).</p></tp:treatment-sec><tp:treatment-sec sec-type="distribution" id="SECID0ENQAE"><title>Distribution.</title><p>China (Jiangxi, Guangdong).</p></tp:treatment-sec><tp:treatment-sec sec-type="etymology" id="SECID0ESQAE"><title>Etymology.</title><p>The specific name is derived from Latin <italic>angustus</italic> (= narrow) in accordance with its narrow valva.</p></tp:treatment-sec><tp:treatment-sec><!--Section generated to contain objects referenced in tp:taxon-treatment.--><fig id="F3" position="float" orientation="portrait"><label>Figures 13–18.</label><caption><p>Male genitalia. <bold>13</bold> <italic><tp:taxon-name><tp:taxon-name-part taxon-name-part-type="genus">Lista</tp:taxon-name-part> <tp:taxon-name-part taxon-name-part-type="species">angustusa</tp:taxon-name-part></tp:taxon-name></italic> sp. n., holotype, gen. slide no. Ep549 <bold>14</bold> <italic><tp:taxon-name><tp:taxon-name-part taxon-name-part-type="genus">Lista</tp:taxon-name-part> <tp:taxon-name-part taxon-name-part-type="species">ficki</tp:taxon-name-part></tp:taxon-name></italic> (Christoph, 1881), gen. slide no. Ep523 <bold>15</bold> <italic><tp:taxon-name><tp:taxon-name-part taxon-name-part-type="genus">Lista</tp:taxon-name-part> <tp:taxon-name-part taxon-name-part-type="species">gilvasa</tp:taxon-name-part></tp:taxon-name></italic> sp. n., holotype, gen. slide no. Ep524 <bold>16</bold> <italic><tp:taxon-name><tp:taxon-name-part taxon-name-part-type="genus">Lista</tp:taxon-name-part> <tp:taxon-name-part taxon-name-part-type="species">haraldusalis</tp:taxon-name-part></tp:taxon-name></italic> (Walker, 1859), gen. slide no. Ep527 <bold>17</bold> <italic><tp:taxon-name><tp:taxon-name-part taxon-name-part-type="genus">Lista</tp:taxon-name-part> <tp:taxon-name-part taxon-name-part-type="species">insulsalis</tp:taxon-name-part></tp:taxon-name></italic> (Lederer, 1863), gen. slide no. Ep511 <bold>18</bold> <italic><tp:taxon-name><tp:taxon-name-part taxon-name-part-type="genus">Lista</tp:taxon-name-part> <tp:taxon-name-part taxon-name-part-type="species">longifundamena</tp:taxon-name-part></tp:taxon-name></italic> sp. n., holotype, gen. slide no. Ep122.</p></caption><graphic xmlns:xlink="http://www.w3.org/1999/xlink" xlink:href="zookeys-642-097-g003.jpg" position="float" orientation="portrait" xlink:type="simple" id="oo_116806.jpg"/></fig><fig id="F5" position="float" orientation="portrait"><label>Figures 23–32.</label><caption><p>Female genitalia. <bold>23</bold> <italic><tp:taxon-name><tp:taxon-name-part taxon-name-part-type="genus">Lista</tp:taxon-name-part> <tp:taxon-name-part taxon-name-part-type="species">angustusa</tp:taxon-name-part></tp:taxon-name></italic> sp. n., paratype, gen. slide no. Ep562 <bold>24</bold> <italic><tp:taxon-name><tp:taxon-name-part taxon-name-part-type="genus">Lista</tp:taxon-name-part> <tp:taxon-name-part taxon-name-part-type="species">ficki</tp:taxon-name-part></tp:taxon-name></italic> (Christoph, 1881), gen. slide no. Ep552 <bold>25</bold> <italic><tp:taxon-name><tp:taxon-name-part taxon-name-part-type="genus">Lista</tp:taxon-name-part> <tp:taxon-name-part taxon-name-part-type="species">gilvasa</tp:taxon-name-part></tp:taxon-name></italic> sp. n., paratype, gen. slide no. Ep563 <bold>26</bold> <italic><tp:taxon-name><tp:taxon-name-part taxon-name-part-type="genus">Lista</tp:taxon-name-part> <tp:taxon-name-part taxon-name-part-type="species">haraldusalis</tp:taxon-name-part></tp:taxon-name></italic> (Walker, 1859), gen. slide no. Ep557 <bold>27</bold> <italic><tp:taxon-name><tp:taxon-name-part taxon-name-part-type="genus">Lista</tp:taxon-name-part> <tp:taxon-name-part taxon-name-part-type="species">insulsalis</tp:taxon-name-part></tp:taxon-name></italic> (Lederer, 1863), gen. slide no. Ep512 <bold>28</bold> <italic><tp:taxon-name><tp:taxon-name-part taxon-name-part-type="genus">Lista</tp:taxon-name-part> <tp:taxon-name-part taxon-name-part-type="species">longifundamena</tp:taxon-name-part></tp:taxon-name></italic> sp. n., paratype, gen. slide no. Ep555 <bold>29</bold> <italic><tp:taxon-name><tp:taxon-name-part taxon-name-part-type="genus">Lista</tp:taxon-name-part> <tp:taxon-name-part taxon-name-part-type="species">menghaiensis</tp:taxon-name-part></tp:taxon-name></italic> sp. n., paratype, gen. slide no. Ep558 <bold>30</bold> <italic><tp:taxon-name><tp:taxon-name-part taxon-name-part-type="genus">Lista</tp:taxon-name-part> <tp:taxon-name-part taxon-name-part-type="species">plinthochroa</tp:taxon-name-part></tp:taxon-name></italic> (West, 1931), gen. slide no. Ep553 <bold>31</bold> <italic><tp:taxon-name><tp:taxon-name-part taxon-name-part-type="genus">Lista</tp:taxon-name-part> <tp:taxon-name-part taxon-name-part-type="species">sichuanensis</tp:taxon-name-part></tp:taxon-name></italic> sp. n., paratype, gen. slide no. Ep554 <bold>32</bold> <italic><tp:taxon-name><tp:taxon-name-part taxon-name-part-type="genus">Lista</tp:taxon-name-part> <tp:taxon-name-part taxon-name-part-type="species">variegata</tp:taxon-name-part></tp:taxon-name></italic> (Moore, 1888), gen. slide no. Ep603.</p></caption><graphic xmlns:xlink="http://www.w3.org/1999/xlink" xlink:href="zookeys-642-097-g005.jpg" position="float" orientation="portrait" xlink:type="simple" id="oo_116808.jpg"/></fig></tp:treatment-sec></tp:taxon-treatment>
