# Supplementary material for: A review of Lista Walker, 1859 in China, with descriptions of five new species (Lepidoptera, Pyralidae, Epipaschiinae)
Source: Zookeys. 2017 Jan 3;(642):97–113. doi: 10.3897/zookeys.642.7157 (PMC5240531; doi:10.3897/zookeys.642.7157)
Supplement: XML Treatment for Lista haraldusalis [file zookeys.642.7157-treatment5.xml]

<!DOCTYPE tp:taxon-treatment
  PUBLIC "-//TaxonX//DTD Taxonomic Treatment Publishing DTD v0 20100105//EN" "tax-treatment-NSO.dtd">
<tp:taxon-treatment xmlns:tp="http://www.plazi.org/taxpub"><tp:treatment-meta><kwd-group><label>Taxon classification</label><kwd><named-content content-type="kingdom">Animalia</named-content></kwd><kwd><named-content content-type="order">Lepidoptera</named-content></kwd><kwd><named-content content-type="family">Pyralidae</named-content></kwd></kwd-group><mixed-citation publication-type="journal"><person-group><name><surname>Wang</surname><given-names>Mingqiang</given-names></name><name><surname>Chen</surname><given-names>Fuqiang</given-names></name><name><surname>Wu</surname><given-names>Chunsheng</given-names></name></person-group><article-title>A review of <italic><tp:taxon-name><tp:taxon-name-part taxon-name-part-type="genus">Lista</tp:taxon-name-part></tp:taxon-name></italic> Walker, 1859 in China, with descriptions of five new species (<tp:taxon-name><tp:taxon-name-part taxon-name-part-type="order">Lepidoptera</tp:taxon-name-part></tp:taxon-name>, <tp:taxon-name><tp:taxon-name-part taxon-name-part-type="family">Pyralidae</tp:taxon-name-part></tp:taxon-name>, <tp:taxon-name><tp:taxon-name-part taxon-name-part-type="subfamily">Epipaschiinae</tp:taxon-name-part></tp:taxon-name>)</article-title><source>Zookeys</source><day>3</day><month>1</month><year>2017</year><volume>2017</volume><issue>642</issue><fpage>97</fpage><lpage>113</lpage><pub-id pub-id-type="doi">10.3897/zookeys.642.7157</pub-id></mixed-citation></tp:treatment-meta><tp:nomenclature><tp:taxon-name>
            <tp:taxon-name-part taxon-name-part-type="genus">Lista</tp:taxon-name-part>
            <tp:taxon-name-part taxon-name-part-type="species">haraldusalis</tp:taxon-name-part>
          </tp:taxon-name><tp:taxon-authority>(Walker, 1859)</tp:taxon-authority><xref ref-type="fig" rid="F1">Figs 4</xref><xref ref-type="fig" rid="F3">, 16</xref><xref ref-type="fig" rid="F5">, 26</xref><!--PageBreak--><tp:nomenclature-citation-list><tp:nomenclature-citation><tp:taxon-name>
                <tp:taxon-name-part taxon-name-part-type="genus">Locastra</tp:taxon-name-part> <tp:taxon-name-part taxon-name-part-type="species">haraldusalis</tp:taxon-name-part></tp:taxon-name><comment>Walker, 1859: 160.</comment></tp:nomenclature-citation><tp:nomenclature-citation><tp:taxon-name>
                <tp:taxon-name-part taxon-name-part-type="genus">Lista</tp:taxon-name-part> <tp:taxon-name-part taxon-name-part-type="species">genisusalis</tp:taxon-name-part></tp:taxon-name><comment>Walker, 1859: 877.</comment></tp:nomenclature-citation><tp:nomenclature-citation><tp:taxon-name>
                <tp:taxon-name-part taxon-name-part-type="genus">Stericta</tp:taxon-name-part> <tp:taxon-name-part taxon-name-part-type="species">haraldusalis</tp:taxon-name-part></tp:taxon-name><comment>(Walker): <xref ref-type="bibr" rid="B4">Hampson 1896</xref>: 121; <xref ref-type="bibr" rid="B11">Lu and Guan 1953</xref>: 109.</comment></tp:nomenclature-citation><tp:nomenclature-citation><tp:taxon-name>
                <tp:taxon-name-part taxon-name-part-type="genus">Craneophora</tp:taxon-name-part> <tp:taxon-name-part taxon-name-part-type="species">haraldusalis</tp:taxon-name-part></tp:taxon-name><comment>(Walker): <xref ref-type="bibr" rid="B8">Janse 1931</xref>: 473–474.</comment></tp:nomenclature-citation><tp:nomenclature-citation><tp:taxon-name>
                <tp:taxon-name-part taxon-name-part-type="genus">Lista</tp:taxon-name-part> <tp:taxon-name-part taxon-name-part-type="species">haraldusalis</tp:taxon-name-part></tp:taxon-name><comment>(Walker): <xref ref-type="bibr" rid="B15">Solis 1992</xref>: 283.</comment></tp:nomenclature-citation><tp:nomenclature-citation><tp:taxon-name>
                <tp:taxon-name-part taxon-name-part-type="genus">Lista</tp:taxon-name-part> <tp:taxon-name-part taxon-name-part-type="species">ficki</tp:taxon-name-part></tp:taxon-name><comment>(nec. Christoph): <xref ref-type="bibr" rid="B19">Yamanaka 2000</xref>: 67–69 (misidentified).</comment></tp:nomenclature-citation></tp:nomenclature-citation-list></tp:nomenclature><tp:treatment-sec sec-type="diagnosis" id="SECID0E24AE"><title>Diagnosis.</title><p>The species can be distinguished from other species of the genus by its specific gnathos. In this species, the gnathos is broader and more sclerotized than that in other species and it has a serrated apex that is located medially.</p></tp:treatment-sec><tp:treatment-sec sec-type="material" id="SECID0EA5AE"><title>Material examined.</title><p>Hubei: Shennongjia, 2♂♂, 950m, 3–17.VII.1980, Yu Peiyu; Shennongjia, 1♀, 500m, 30.V.1981, Han Yinheng; Shennongjia, 2♂♂4♀♀, 500–1250m, 16.VI–4.VII.1981, Han Yinheng (gen. slide no. Ep556); Shennongjia, 2♂♂2♀♀, 860–920m, 28.VII–17.VIII.1981, Han Yinheng; Xingshan, 3♂♂, 1350m, 18.VII.1993, Song Shimei (gen. slide no. Ep75, Ep527); Digui, 5♂♂5♀♀, 110–117m, 3–6.IX.1994, Han Yinheng (gen. slide no. Ep73, Ep526, Ep551, Ep74, Ep522). Shaanxi: Zhenba, 1♀, 5.VI.1981; Zhouzhi, 2♀♀, 1350m, 24.VI.1999, Zhu Chaodong; Foping, 1♀, 900m, 27.VI.1999, Zhang Youwei (gen. slide no. Ep516); Foping, 4♂♂6♀♀, 867m, 15.VIII.2007, Li Wenzhu (gen. slide no. Ep515). Zhejiang: Linan, 3♀♀, 1350m, 28–29.VII.2003, Xue Dayong &amp; Han Hongxiang (gen. slide no. Ep517). Gansu: Wenxian, 2♂♂, 720–1000m, 20–28.VII.1999, Yao Jian (gen. slide no. Ep541). Guangxi: Longsheng, 1♀, 11.VI.1980, Xue Dayong; Napo, Baihe, 2♀♀, 440m, 6–7.IV.1998, Wu Chunsheng &amp; Li Wenzhu (gen. slide no. Ep557); Jinxiu, 1♀, 300m, 29.IV.1999, Yao Jian. Yunnan: Pingbian, 1♀, 1500m, 19.VI.1956, Huang Keren; Menghai, Xishuangbanna, 1♀, 1200–1600m, 20.VII.1958, Pu Fuji; Xishuangbanna, 1♂, 650m, 25.VII.1962, Song Shimei; Da Menglong, Xishuangbanna, 1♀, 650m, 29.V.1962, Song Shimei; Xishuangbanna, 1♀, 15.V.1978, Wang Shuyong; Weixi, 1♀, 2500m, 25.VII.1981, Wang Shuyong; Lufeng, 1♀, 23.VI.1982; Daguan, 1♂1♀, 780m, 1.VII.1982, Luo Feijin (gen. slide no. Ep559); Nabanhe, 1♀, 1083m, <!--PageBreak-->25.VI.2014, Liu Xiuwei (gen. slide no. Ep566). Anhui: Jiuhuashan, 1♂, 1979m, 24.VII.2003 (gen. slide no. Ep565). Guizhou: Congjiang, 5♂♂1♀, 1–10.VIII.2013, Yang Maofa (gen. slide no. Ep567). Fujian: Sangang, 1♀, 740m, 30.VI.1960, Zhang Yiran; Sangang, 1♀, 18.IX.1979, Yu Chunren; Wuyishan, 1♀, 650m, 27.V.2000, Wang Jiashe; Wuyishan, 1♀, 650m, 27.VII.2000, Song Shimei; Xianfengling, 1♀, 500m, 4.VI.1981, Qi Shicheng. Sichuan: Emeishan, 1♀, 800–1000m, 13.VI.1957, Zhu Fuxing. Xizang: Motuo, 1♂1♀, 1.VI.1983, Han Yinheng. Hainan: Jianfengling, 1♀, 26.X.1982; Wuzhishan, 1♂, 9.XII.2007, Chen Fuqiang (gen. slide no. Ep577).</p></tp:treatment-sec><tp:treatment-sec sec-type="distribution" id="SECID0EI5AE"><title>Distribution.</title><p>China (Shaanxi, Gansu, Anhui, Zhejiang, Hubei, Jiangxi, Fujian, Hainan, Guangxi, Sichuan, Guizhou, Yunnan, Xizang), India, Japan, Nepal, Malaysia.</p></tp:treatment-sec><tp:treatment-sec sec-type="remarks" id="SECID0EN5AE"><title>Remarks.</title><p>
            <xref rid="B10" ref-type="bibr">Li and Ren (2008)</xref> reported this species in Henan; however, the genitalia are quite different from those of <italic><tp:taxon-name><tp:taxon-name-part taxon-name-part-type="genus">Lista</tp:taxon-name-part> <tp:taxon-name-part taxon-name-part-type="species">haraldusalis</tp:taxon-name-part></tp:taxon-name></italic> (Walker, 1859) provided by <xref ref-type="bibr" rid="B12">Marumo (1942)</xref>. Meanwhile, their figure of the adult matches the original figure of <italic><tp:taxon-name><tp:taxon-name-part taxon-name-part-type="genus">Lista</tp:taxon-name-part> <tp:taxon-name-part taxon-name-part-type="species">insulsalis</tp:taxon-name-part></tp:taxon-name></italic> (Lederer, 1863). Thus, their description actually refers to <italic><tp:taxon-name><tp:taxon-name-part taxon-name-part-type="genus">Lista</tp:taxon-name-part> <tp:taxon-name-part taxon-name-part-type="species">insulsalis</tp:taxon-name-part></tp:taxon-name></italic> (Lederer, 1863) rather than <italic><tp:taxon-name><tp:taxon-name-part taxon-name-part-type="genus">Lista</tp:taxon-name-part> <tp:taxon-name-part taxon-name-part-type="species">haraldusalis</tp:taxon-name-part></tp:taxon-name></italic> (Walker, 1859). In addition, the species was wrongly recognized as <italic><tp:taxon-name><tp:taxon-name-part taxon-name-part-type="genus">Lista</tp:taxon-name-part> <tp:taxon-name-part taxon-name-part-type="species">ficki</tp:taxon-name-part></tp:taxon-name></italic> by <xref ref-type="bibr" rid="B19">Yamanaka (2000)</xref>. We correct their identification here.</p></tp:treatment-sec><tp:treatment-sec><!--Section generated to contain objects referenced in tp:taxon-treatment.--><fig id="F1" position="float" orientation="portrait"><label>Figures 1–6.</label><caption><p>Adults. <bold>1</bold> <italic><tp:taxon-name><tp:taxon-name-part taxon-name-part-type="genus">Lista</tp:taxon-name-part> <tp:taxon-name-part taxon-name-part-type="species">angustusa</tp:taxon-name-part></tp:taxon-name></italic> sp. n., male, holotype <bold>2</bold> <italic><tp:taxon-name><tp:taxon-name-part taxon-name-part-type="genus">Lista</tp:taxon-name-part> <tp:taxon-name-part taxon-name-part-type="species">ficki</tp:taxon-name-part></tp:taxon-name></italic> (Christoph, 1881), male <bold>3</bold> <italic><tp:taxon-name><tp:taxon-name-part taxon-name-part-type="genus">Lista</tp:taxon-name-part> <tp:taxon-name-part taxon-name-part-type="species">gilvasa</tp:taxon-name-part></tp:taxon-name></italic> sp. n., male, holotype <bold>4</bold> <italic><tp:taxon-name><tp:taxon-name-part taxon-name-part-type="genus">Lista</tp:taxon-name-part> <tp:taxon-name-part taxon-name-part-type="species">haraldusalis</tp:taxon-name-part></tp:taxon-name></italic> (Walker, 1859), female <bold>5</bold> <italic><tp:taxon-name><tp:taxon-name-part taxon-name-part-type="genus">Lista</tp:taxon-name-part> <tp:taxon-name-part taxon-name-part-type="species">insulsalis</tp:taxon-name-part></tp:taxon-name></italic> (Lederer, 1863), male <bold>6</bold> <italic><tp:taxon-name><tp:taxon-name-part taxon-name-part-type="genus">Lista</tp:taxon-name-part> <tp:taxon-name-part taxon-name-part-type="species">longifundamena</tp:taxon-name-part></tp:taxon-name></italic> sp. n., male, holotype.</p></caption><graphic xmlns:xlink="http://www.w3.org/1999/xlink" xlink:href="zookeys-642-097-g001.jpg" position="float" orientation="portrait" xlink:type="simple" id="oo_116804.jpg"/></fig><fig id="F3" position="float" orientation="portrait"><label>Figures 13–18.</label><caption><p>Male genitalia. <bold>13</bold> <italic><tp:taxon-name><tp:taxon-name-part taxon-name-part-type="genus">Lista</tp:taxon-name-part> <tp:taxon-name-part taxon-name-part-type="species">angustusa</tp:taxon-name-part></tp:taxon-name></italic> sp. n., holotype, gen. slide no. Ep549 <bold>14</bold> <italic><tp:taxon-name><tp:taxon-name-part taxon-name-part-type="genus">Lista</tp:taxon-name-part> <tp:taxon-name-part taxon-name-part-type="species">ficki</tp:taxon-name-part></tp:taxon-name></italic> (Christoph, 1881), gen. slide no. Ep523 <bold>15</bold> <italic><tp:taxon-name><tp:taxon-name-part taxon-name-part-type="genus">Lista</tp:taxon-name-part> <tp:taxon-name-part taxon-name-part-type="species">gilvasa</tp:taxon-name-part></tp:taxon-name></italic> sp. n., holotype, gen. slide no. Ep524 <bold>16</bold> <italic><tp:taxon-name><tp:taxon-name-part taxon-name-part-type="genus">Lista</tp:taxon-name-part> <tp:taxon-name-part taxon-name-part-type="species">haraldusalis</tp:taxon-name-part></tp:taxon-name></italic> (Walker, 1859), gen. slide no. Ep527 <bold>17</bold> <italic><tp:taxon-name><tp:taxon-name-part taxon-name-part-type="genus">Lista</tp:taxon-name-part> <tp:taxon-name-part taxon-name-part-type="species">insulsalis</tp:taxon-name-part></tp:taxon-name></italic> (Lederer, 1863), gen. slide no. Ep511 <bold>18</bold> <italic><tp:taxon-name><tp:taxon-name-part taxon-name-part-type="genus">Lista</tp:taxon-name-part> <tp:taxon-name-part taxon-name-part-type="species">longifundamena</tp:taxon-name-part></tp:taxon-name></italic> sp. n., holotype, gen. slide no. Ep122.</p></caption><graphic xmlns:xlink="http://www.w3.org/1999/xlink" xlink:href="zookeys-642-097-g003.jpg" position="float" orientation="portrait" xlink:type="simple" id="oo_116806.jpg"/></fig><fig id="F5" position="float" orientation="portrait"><label>Figures 23–32.</label><caption><p>Female genitalia. <bold>23</bold> <italic><tp:taxon-name><tp:taxon-name-part taxon-name-part-type="genus">Lista</tp:taxon-name-part> <tp:taxon-name-part taxon-name-part-type="species">angustusa</tp:taxon-name-part></tp:taxon-name></italic> sp. n., paratype, gen. slide no. Ep562 <bold>24</bold> <italic><tp:taxon-name><tp:taxon-name-part taxon-name-part-type="genus">Lista</tp:taxon-name-part> <tp:taxon-name-part taxon-name-part-type="species">ficki</tp:taxon-name-part></tp:taxon-name></italic> (Christoph, 1881), gen. slide no. Ep552 <bold>25</bold> <italic><tp:taxon-name><tp:taxon-name-part taxon-name-part-type="genus">Lista</tp:taxon-name-part> <tp:taxon-name-part taxon-name-part-type="species">gilvasa</tp:taxon-name-part></tp:taxon-name></italic> sp. n., paratype, gen. slide no. Ep563 <bold>26</bold> <italic><tp:taxon-name><tp:taxon-name-part taxon-name-part-type="genus">Lista</tp:taxon-name-part> <tp:taxon-name-part taxon-name-part-type="species">haraldusalis</tp:taxon-name-part></tp:taxon-name></italic> (Walker, 1859), gen. slide no. Ep557 <bold>27</bold> <italic><tp:taxon-name><tp:taxon-name-part taxon-name-part-type="genus">Lista</tp:taxon-name-part> <tp:taxon-name-part taxon-name-part-type="species">insulsalis</tp:taxon-name-part></tp:taxon-name></italic> (Lederer, 1863), gen. slide no. Ep512 <bold>28</bold> <italic><tp:taxon-name><tp:taxon-name-part taxon-name-part-type="genus">Lista</tp:taxon-name-part> <tp:taxon-name-part taxon-name-part-type="species">longifundamena</tp:taxon-name-part></tp:taxon-name></italic> sp. n., paratype, gen. slide no. Ep555 <bold>29</bold> <italic><tp:taxon-name><tp:taxon-name-part taxon-name-part-type="genus">Lista</tp:taxon-name-part> <tp:taxon-name-part taxon-name-part-type="species">menghaiensis</tp:taxon-name-part></tp:taxon-name></italic> sp. n., paratype, gen. slide no. Ep558 <bold>30</bold> <italic><tp:taxon-name><tp:taxon-name-part taxon-name-part-type="genus">Lista</tp:taxon-name-part> <tp:taxon-name-part taxon-name-part-type="species">plinthochroa</tp:taxon-name-part></tp:taxon-name></italic> (West, 1931), gen. slide no. Ep553 <bold>31</bold> <italic><tp:taxon-name><tp:taxon-name-part taxon-name-part-type="genus">Lista</tp:taxon-name-part> <tp:taxon-name-part taxon-name-part-type="species">sichuanensis</tp:taxon-name-part></tp:taxon-name></italic> sp. n., paratype, gen. slide no. Ep554 <bold>32</bold> <italic><tp:taxon-name><tp:taxon-name-part taxon-name-part-type="genus">Lista</tp:taxon-name-part> <tp:taxon-name-part taxon-name-part-type="species">variegata</tp:taxon-name-part></tp:taxon-name></italic> (Moore, 1888), gen. slide no. Ep603.</p></caption><graphic xmlns:xlink="http://www.w3.org/1999/xlink" xlink:href="zookeys-642-097-g005.jpg" position="float" orientation="portrait" xlink:type="simple" id="oo_116808.jpg"/></fig></tp:treatment-sec><ref-list><ref id="B4"><mixed-citation xmlns:xlink="http://www.w3.org/1999/xlink" xlink:type="simple">
          <person-group><name name-style="western"><surname>Hampson</surname><given-names>GF</given-names></name></person-group> (<year>1896</year>) <source>The Fauna of British India, including Ceylon and Burma – Fauna Br. India (Moths) 4.</source> <publisher-name>Taylor &amp; Francis</publisher-name>, <publisher-loc>London</publisher-loc>, <size units="page">594 pp</size>.</mixed-citation></ref><ref id="B11"><mixed-citation xmlns:xlink="http://www.w3.org/1999/xlink" xlink:type="simple">
          <person-group><name name-style="western"><surname>Lu</surname><given-names>JR</given-names></name><name name-style="western"><surname>Guan</surname><given-names>ZH</given-names></name></person-group> (<year>1953</year>) <article-title>Recorded species of <tp:taxon-name><tp:taxon-name-part taxon-name-part-type="family">Pyralidae</tp:taxon-name-part></tp:taxon-name> from China, a supplement to Wu’s Catalogus, Insectorum Sinensium.</article-title> <source>Acta Entomologica Sinica</source> <volume>1</volume>(<issue>1</issue>): <fpage>92</fpage>–<lpage>118</lpage>.</mixed-citation></ref><ref id="B8"><mixed-citation xmlns:xlink="http://www.w3.org/1999/xlink" xlink:type="simple">
          <person-group><name name-style="western"><surname>Janse</surname><given-names>AJT</given-names></name></person-group> (<year>1931</year>) <article-title>A contribution towards the study of the genera of the <tp:taxon-name><tp:taxon-name-part taxon-name-part-type="subfamily">Epipaschiinae</tp:taxon-name-part></tp:taxon-name> (Family <tp:taxon-name><tp:taxon-name-part taxon-name-part-type="family">Pyralidae</tp:taxon-name-part></tp:taxon-name>).</article-title> <source>Transactions of the Entomological Society of London</source> <volume>79</volume>: <fpage>439</fpage>–<lpage>492</lpage>. <ext-link xlink:type="simple" ext-link-type="doi" xlink:href="10.1111/j.1365-2311.1931.tb00712.x">https://doi.org/10.1111/j.1365-2311.1931.tb00712.x</ext-link></mixed-citation></ref><ref id="B15"><mixed-citation xmlns:xlink="http://www.w3.org/1999/xlink" xlink:type="simple">
          <person-group><name name-style="western"><surname>Solis</surname><given-names>MA</given-names></name></person-group> (<year>1992</year>) <article-title>Check list of the old world <tp:taxon-name><tp:taxon-name-part taxon-name-part-type="subfamily">Epipaschiinae</tp:taxon-name-part></tp:taxon-name> and the related new world genera <italic><tp:taxon-name><tp:taxon-name-part taxon-name-part-type="genus">Macalla</tp:taxon-name-part></tp:taxon-name></italic> and <italic><tp:taxon-name><tp:taxon-name-part taxon-name-part-type="genus">Epipaschia</tp:taxon-name-part></tp:taxon-name></italic> (<tp:taxon-name><tp:taxon-name-part taxon-name-part-type="family">Pyralidae</tp:taxon-name-part></tp:taxon-name>).</article-title> <source>Journal of the Lepidopterists’ Society</source> <volume>46</volume>(<issue>4</issue>): <fpage>280</fpage>–<lpage>297</lpage>.</mixed-citation></ref><ref id="B19"><mixed-citation xmlns:xlink="http://www.w3.org/1999/xlink" xlink:type="simple">
          <person-group><name name-style="western"><surname>Yamanaka</surname><given-names>H</given-names></name></person-group> (<year>2000</year>) <article-title><tp:taxon-name><tp:taxon-name-part taxon-name-part-type="family">Pyralidae</tp:taxon-name-part></tp:taxon-name> of Nepal (III).</article-title> <source>Tinea</source> <volume>16</volume>: <fpage>63</fpage>–<lpage>69</lpage>.</mixed-citation></ref><ref id="B10"><mixed-citation xmlns:xlink="http://www.w3.org/1999/xlink" xlink:type="simple">
          <person-group><name name-style="western"><surname>Li</surname><given-names>HH</given-names></name><name name-style="western"><surname>Ren</surname><given-names>YD</given-names></name></person-group> (<year>2008</year>) <source>Insect Fauna of Henan (<tp:taxon-name><tp:taxon-name-part taxon-name-part-type="order">Lepidoptera</tp:taxon-name-part></tp:taxon-name>: <tp:taxon-name><tp:taxon-name-part taxon-name-part-type="superfamily">Pyraloidea</tp:taxon-name-part></tp:taxon-name>).</source> <publisher-name>Science Press</publisher-name>, <publisher-loc>Beijing</publisher-loc>, <size units="page">440 pp</size>.</mixed-citation></ref><ref id="B12"><mixed-citation xmlns:xlink="http://www.w3.org/1999/xlink" xlink:type="simple">
          <person-group><name name-style="western"><surname>Marumo</surname><given-names>N</given-names></name></person-group> (<year>1942</year>) <source>Studies on Rice Borers VI: Classification of the subfamily <tp:taxon-name><tp:taxon-name-part taxon-name-part-type="above-genus">Pococerinae</tp:taxon-name-part></tp:taxon-name> in Japan.</source> <publisher-name>Department of Agriculture</publisher-name>, <publisher-loc>Ministry of Agriculture and Forestry, Tokyo</publisher-loc>, <size units="page">29 pp</size>.</mixed-citation></ref></ref-list></tp:taxon-treatment>
