# Supplementary material for: A review of Lista Walker, 1859 in China, with descriptions of five new species (Lepidoptera, Pyralidae, Epipaschiinae)
Source: Zookeys. 2017 Jan 3;(642):97–113. doi: 10.3897/zookeys.642.7157 (PMC5240531; doi:10.3897/zookeys.642.7157)
Supplement: XML Treatment for Lista insulsalis [file zookeys.642.7157-treatment6.xml]

<!DOCTYPE tp:taxon-treatment
  PUBLIC "-//TaxonX//DTD Taxonomic Treatment Publishing DTD v0 20100105//EN" "tax-treatment-NSO.dtd">
<tp:taxon-treatment xmlns:tp="http://www.plazi.org/taxpub"><tp:treatment-meta><kwd-group><label>Taxon classification</label><kwd><named-content content-type="kingdom">Animalia</named-content></kwd><kwd><named-content content-type="order">Lepidoptera</named-content></kwd><kwd><named-content content-type="family">Pyralidae</named-content></kwd></kwd-group><mixed-citation publication-type="journal"><person-group><name><surname>Wang</surname><given-names>Mingqiang</given-names></name><name><surname>Chen</surname><given-names>Fuqiang</given-names></name><name><surname>Wu</surname><given-names>Chunsheng</given-names></name></person-group><article-title>A review of <italic><tp:taxon-name><tp:taxon-name-part taxon-name-part-type="genus">Lista</tp:taxon-name-part></tp:taxon-name></italic> Walker, 1859 in China, with descriptions of five new species (<tp:taxon-name><tp:taxon-name-part taxon-name-part-type="order">Lepidoptera</tp:taxon-name-part></tp:taxon-name>, <tp:taxon-name><tp:taxon-name-part taxon-name-part-type="family">Pyralidae</tp:taxon-name-part></tp:taxon-name>, <tp:taxon-name><tp:taxon-name-part taxon-name-part-type="subfamily">Epipaschiinae</tp:taxon-name-part></tp:taxon-name>)</article-title><source>Zookeys</source><day>3</day><month>1</month><year>2017</year><volume>2017</volume><issue>642</issue><fpage>97</fpage><lpage>113</lpage><pub-id pub-id-type="doi">10.3897/zookeys.642.7157</pub-id></mixed-citation></tp:treatment-meta><tp:nomenclature><tp:taxon-name>
            <tp:taxon-name-part taxon-name-part-type="genus">Lista</tp:taxon-name-part>
            <tp:taxon-name-part taxon-name-part-type="species">insulsalis</tp:taxon-name-part>
          </tp:taxon-name><tp:taxon-authority>(Lederer, 1863)</tp:taxon-authority><xref ref-type="fig" rid="F1">Figs 5</xref><xref ref-type="fig" rid="F3">, 17</xref><xref ref-type="fig" rid="F5">, 27</xref><tp:nomenclature-citation-list><tp:nomenclature-citation><tp:taxon-name>
                <tp:taxon-name-part taxon-name-part-type="genus">Paracme</tp:taxon-name-part> <tp:taxon-name-part taxon-name-part-type="species">insulsalis</tp:taxon-name-part></tp:taxon-name><comment>Lederer, 1863: 339, pl. 6. f. 11.</comment></tp:nomenclature-citation><tp:nomenclature-citation><tp:taxon-name>
                <tp:taxon-name-part taxon-name-part-type="genus">Stericta</tp:taxon-name-part> <tp:taxon-name-part taxon-name-part-type="species">rubiginetincta</tp:taxon-name-part></tp:taxon-name><comment>Caradja, 1925: 58; <xref ref-type="bibr" rid="B11">Lu and Guan 1953</xref>: 109.</comment></tp:nomenclature-citation><tp:nomenclature-citation><tp:taxon-name>
                <tp:taxon-name-part taxon-name-part-type="genus">Lista</tp:taxon-name-part> <tp:taxon-name-part taxon-name-part-type="species">insulsalis</tp:taxon-name-part></tp:taxon-name><comment>(Lederer): <xref ref-type="bibr" rid="B15">Solis 1992</xref>: 283.</comment></tp:nomenclature-citation><tp:nomenclature-citation><tp:taxon-name>
                <tp:taxon-name-part taxon-name-part-type="genus">Lista</tp:taxon-name-part> <tp:taxon-name-part taxon-name-part-type="species">haraldusalis</tp:taxon-name-part></tp:taxon-name><comment>(nec. Walker): <xref ref-type="bibr" rid="B10">Li and Ren 2008</xref>: 35 (misidentified).</comment></tp:nomenclature-citation></tp:nomenclature-citation-list></tp:nomenclature><tp:treatment-sec sec-type="diagnosis" id="SECID0ESDAG"><title>Diagnosis.</title><p>The species differs from other species by rustier colored scales on the wings, the uncus with two extremely elongated arms laterally located, and the slender processes of the sacculus about twice as long as in other species.</p></tp:treatment-sec><tp:treatment-sec sec-type="material" id="SECID0EXDAG"><title>Material examined.</title><p>Hunan: Nanyue, 2♂♂8♀♀, 29.V.1974, Song Shimei (gen. slide no. Ep13, Ep22); Hengshan, 1♂7♀♀, 29.V.1974, Song Shimei; Hengshan, 2♂♂1♀, 16.VIII.1979, Zhang Baolin. Fujian: Wuyishan, 2♀♀, 12–17.VIII.1979, Song Shimei; Yezhou, 1♀, 13.V.1980; Jiangle, 2♀, 16.IX.1990; Wuyishan, 8♂♂2♀♀, 520–1260m, 24–30.VII.2000, Song Shimei &amp; Wang Jiashe. Zhejiang: Huangyan, 1♀, 26.IX.1962, Zhang Baolin; Tianmushan, 3♂♂2♀♀, 1–2.IX.1981, Song Shimei (gen. slide no. Ep71); Lin’an, 8♂♂6♀♀, 1350m, 28–29.VII.2003, Xue Dayong &amp; Han Hongxiang (gen. slide no. Ep510, Ep511, Ep512); Anji, 1♂1♀, 13.VII.1995, Wu Hong &amp; Wang Zhengru; 1♀, 23.VII.1996; Shaanxi: Luonan, 1♀, 8.IX.1980; Liuba, 2♂♂3♀♀, 1350m, 19–24.VII.1998, Yao Jian &amp; Zhang Xuezhong (gen. slide no. Ep513); Foping, 2♀♀, 950m, 23–24.VII.1998, Yao Jian &amp; Yuan Decheng; Ningshan, 1♂, 1580m, 27.VII.1998, Yuan Decheng. Henan: Xinyang, 1♂, 250m, 20–21.VII.2002, Han Hongxiang. Guangdong: Dinghushan, 1♂, 29.VII.2005, Chen Fuqiang (gen. slide no. Ep541); Ruyuan, Nanling, 2♂♂, 865m, 15.VII.2005, Chen Fuqiang; Lianping, 1♀, 13.V.1973, Zhang Baolin. Jiangxi: Guling, 2♀♀, 30.VII–VIII.1935; Jiulianshan, 1♀, 11.VI.1975, Song Shimei; Lushan, 4♀♀, 16–30.VII.1980, Song Shimei; Luzhi, 1♂2♀♀, 30.VI–9.VII.1980, Shanxi: Zhongtiaoshan, 4♀♀, VIII.1978, Zhu Huiqian. Jiangsu: 2♀♀, 21–26.VIII.1933. Anhui: Huangshan, 1♂, 29.VII.1976. Yunnan: Xishuangbanna, 1♂, 1200–1600m, 18.VII.1958, Wang Shuyong; Luxi, 2♂♂1♀, 7–8.V.1980, Song Shimei; Yiliang, 8♂♂1♀, 19–20.VII.1982, Song Shimei; Lufeng, 2♂♂, 22.VI.1982, Song Shimei; Yongsheng, 1♂, 2250m, 10.VII.1984, Liu Dajun; Shiping, 1♂, 1650m, Liu Yongjie. Xinjiang: Urumqi, 1♀, 5.VI.1984; Guangxi: Xing’an, 2♀♀, 5.VI.1984; Miaoershan, 1♂, 8.VII.1985; Shangsi, 3♂♂4♀♀, 250–300m, 27–29.V.1999, Yuan Decheng et al.; Jinxiu, 1♂2♀♀, 200–900m, 20–29.V.1999, Li Wenzhu et al.; Shangsi, 1♀, 250–300m, 9.VI.2000, Zhu Chaodong.</p></tp:treatment-sec><tp:treatment-sec sec-type="distribution" id="SECID0E3DAG"><title>Distribution.</title><p>China (Hebei, Shanxi, Henan, Shaanxi, Gansu, Xinjiang, Jiangsu, Anhui, Zhejiang, Hubei, Jiangxi, Hunan, Fujian, Taiwan, Guangdong, Hainan, Guangxi, Sichuan, Guizhou, Yunnan), Russia, Korea, India, Sri Lanka, Myanmar, Indonesia.</p></tp:treatment-sec><tp:treatment-sec sec-type="remarks" id="SECID0EBEAG"><title>Remarks.</title><p>The species was wrongly recognized as <italic><tp:taxon-name><tp:taxon-name-part taxon-name-part-type="genus">Lista</tp:taxon-name-part> <tp:taxon-name-part taxon-name-part-type="species">haraldusalis</tp:taxon-name-part></tp:taxon-name></italic> (Walker, 1859) by <xref ref-type="bibr" rid="B10">Li and Ren (2008)</xref>. We correct their identification here.</p></tp:treatment-sec><tp:treatment-sec><!--Section generated to contain objects referenced in tp:taxon-treatment.--><fig id="F1" position="float" orientation="portrait"><label>Figures 1–6.</label><caption><p>Adults. <bold>1</bold> <italic><tp:taxon-name><tp:taxon-name-part taxon-name-part-type="genus">Lista</tp:taxon-name-part> <tp:taxon-name-part taxon-name-part-type="species">angustusa</tp:taxon-name-part></tp:taxon-name></italic> sp. n., male, holotype <bold>2</bold> <italic><tp:taxon-name><tp:taxon-name-part taxon-name-part-type="genus">Lista</tp:taxon-name-part> <tp:taxon-name-part taxon-name-part-type="species">ficki</tp:taxon-name-part></tp:taxon-name></italic> (Christoph, 1881), male <bold>3</bold> <italic><tp:taxon-name><tp:taxon-name-part taxon-name-part-type="genus">Lista</tp:taxon-name-part> <tp:taxon-name-part taxon-name-part-type="species">gilvasa</tp:taxon-name-part></tp:taxon-name></italic> sp. n., male, holotype <bold>4</bold> <italic><tp:taxon-name><tp:taxon-name-part taxon-name-part-type="genus">Lista</tp:taxon-name-part> <tp:taxon-name-part taxon-name-part-type="species">haraldusalis</tp:taxon-name-part></tp:taxon-name></italic> (Walker, 1859), female <bold>5</bold> <italic><tp:taxon-name><tp:taxon-name-part taxon-name-part-type="genus">Lista</tp:taxon-name-part> <tp:taxon-name-part taxon-name-part-type="species">insulsalis</tp:taxon-name-part></tp:taxon-name></italic> (Lederer, 1863), male <bold>6</bold> <italic><tp:taxon-name><tp:taxon-name-part taxon-name-part-type="genus">Lista</tp:taxon-name-part> <tp:taxon-name-part taxon-name-part-type="species">longifundamena</tp:taxon-name-part></tp:taxon-name></italic> sp. n., male, holotype.</p></caption><graphic xmlns:xlink="http://www.w3.org/1999/xlink" xlink:href="zookeys-642-097-g001.jpg" position="float" orientation="portrait" xlink:type="simple" id="oo_116804.jpg"/></fig><fig id="F3" position="float" orientation="portrait"><label>Figures 13–18.</label><caption><p>Male genitalia. <bold>13</bold> <italic><tp:taxon-name><tp:taxon-name-part taxon-name-part-type="genus">Lista</tp:taxon-name-part> <tp:taxon-name-part taxon-name-part-type="species">angustusa</tp:taxon-name-part></tp:taxon-name></italic> sp. n., holotype, gen. slide no. Ep549 <bold>14</bold> <italic><tp:taxon-name><tp:taxon-name-part taxon-name-part-type="genus">Lista</tp:taxon-name-part> <tp:taxon-name-part taxon-name-part-type="species">ficki</tp:taxon-name-part></tp:taxon-name></italic> (Christoph, 1881), gen. slide no. Ep523 <bold>15</bold> <italic><tp:taxon-name><tp:taxon-name-part taxon-name-part-type="genus">Lista</tp:taxon-name-part> <tp:taxon-name-part taxon-name-part-type="species">gilvasa</tp:taxon-name-part></tp:taxon-name></italic> sp. n., holotype, gen. slide no. Ep524 <bold>16</bold> <italic><tp:taxon-name><tp:taxon-name-part taxon-name-part-type="genus">Lista</tp:taxon-name-part> <tp:taxon-name-part taxon-name-part-type="species">haraldusalis</tp:taxon-name-part></tp:taxon-name></italic> (Walker, 1859), gen. slide no. Ep527 <bold>17</bold> <italic><tp:taxon-name><tp:taxon-name-part taxon-name-part-type="genus">Lista</tp:taxon-name-part> <tp:taxon-name-part taxon-name-part-type="species">insulsalis</tp:taxon-name-part></tp:taxon-name></italic> (Lederer, 1863), gen. slide no. Ep511 <bold>18</bold> <italic><tp:taxon-name><tp:taxon-name-part taxon-name-part-type="genus">Lista</tp:taxon-name-part> <tp:taxon-name-part taxon-name-part-type="species">longifundamena</tp:taxon-name-part></tp:taxon-name></italic> sp. n., holotype, gen. slide no. Ep122.</p></caption><graphic xmlns:xlink="http://www.w3.org/1999/xlink" xlink:href="zookeys-642-097-g003.jpg" position="float" orientation="portrait" xlink:type="simple" id="oo_116806.jpg"/></fig><fig id="F5" position="float" orientation="portrait"><label>Figures 23–32.</label><caption><p>Female genitalia. <bold>23</bold> <italic><tp:taxon-name><tp:taxon-name-part taxon-name-part-type="genus">Lista</tp:taxon-name-part> <tp:taxon-name-part taxon-name-part-type="species">angustusa</tp:taxon-name-part></tp:taxon-name></italic> sp. n., paratype, gen. slide no. Ep562 <bold>24</bold> <italic><tp:taxon-name><tp:taxon-name-part taxon-name-part-type="genus">Lista</tp:taxon-name-part> <tp:taxon-name-part taxon-name-part-type="species">ficki</tp:taxon-name-part></tp:taxon-name></italic> (Christoph, 1881), gen. slide no. Ep552 <bold>25</bold> <italic><tp:taxon-name><tp:taxon-name-part taxon-name-part-type="genus">Lista</tp:taxon-name-part> <tp:taxon-name-part taxon-name-part-type="species">gilvasa</tp:taxon-name-part></tp:taxon-name></italic> sp. n., paratype, gen. slide no. Ep563 <bold>26</bold> <italic><tp:taxon-name><tp:taxon-name-part taxon-name-part-type="genus">Lista</tp:taxon-name-part> <tp:taxon-name-part taxon-name-part-type="species">haraldusalis</tp:taxon-name-part></tp:taxon-name></italic> (Walker, 1859), gen. slide no. Ep557 <bold>27</bold> <italic><tp:taxon-name><tp:taxon-name-part taxon-name-part-type="genus">Lista</tp:taxon-name-part> <tp:taxon-name-part taxon-name-part-type="species">insulsalis</tp:taxon-name-part></tp:taxon-name></italic> (Lederer, 1863), gen. slide no. Ep512 <bold>28</bold> <italic><tp:taxon-name><tp:taxon-name-part taxon-name-part-type="genus">Lista</tp:taxon-name-part> <tp:taxon-name-part taxon-name-part-type="species">longifundamena</tp:taxon-name-part></tp:taxon-name></italic> sp. n., paratype, gen. slide no. Ep555 <bold>29</bold> <italic><tp:taxon-name><tp:taxon-name-part taxon-name-part-type="genus">Lista</tp:taxon-name-part> <tp:taxon-name-part taxon-name-part-type="species">menghaiensis</tp:taxon-name-part></tp:taxon-name></italic> sp. n., paratype, gen. slide no. Ep558 <bold>30</bold> <italic><tp:taxon-name><tp:taxon-name-part taxon-name-part-type="genus">Lista</tp:taxon-name-part> <tp:taxon-name-part taxon-name-part-type="species">plinthochroa</tp:taxon-name-part></tp:taxon-name></italic> (West, 1931), gen. slide no. Ep553 <bold>31</bold> <italic><tp:taxon-name><tp:taxon-name-part taxon-name-part-type="genus">Lista</tp:taxon-name-part> <tp:taxon-name-part taxon-name-part-type="species">sichuanensis</tp:taxon-name-part></tp:taxon-name></italic> sp. n., paratype, gen. slide no. Ep554 <bold>32</bold> <italic><tp:taxon-name><tp:taxon-name-part taxon-name-part-type="genus">Lista</tp:taxon-name-part> <tp:taxon-name-part taxon-name-part-type="species">variegata</tp:taxon-name-part></tp:taxon-name></italic> (Moore, 1888), gen. slide no. Ep603.</p></caption><graphic xmlns:xlink="http://www.w3.org/1999/xlink" xlink:href="zookeys-642-097-g005.jpg" position="float" orientation="portrait" xlink:type="simple" id="oo_116808.jpg"/></fig></tp:treatment-sec><ref-list><ref id="B11"><mixed-citation xmlns:xlink="http://www.w3.org/1999/xlink" xlink:type="simple">
          <person-group><name name-style="western"><surname>Lu</surname><given-names>JR</given-names></name><name name-style="western"><surname>Guan</surname><given-names>ZH</given-names></name></person-group> (<year>1953</year>) <article-title>Recorded species of <tp:taxon-name><tp:taxon-name-part taxon-name-part-type="family">Pyralidae</tp:taxon-name-part></tp:taxon-name> from China, a supplement to Wu’s Catalogus, Insectorum Sinensium.</article-title> <source>Acta Entomologica Sinica</source> <volume>1</volume>(<issue>1</issue>): <fpage>92</fpage>–<lpage>118</lpage>.</mixed-citation></ref><ref id="B15"><mixed-citation xmlns:xlink="http://www.w3.org/1999/xlink" xlink:type="simple">
          <person-group><name name-style="western"><surname>Solis</surname><given-names>MA</given-names></name></person-group> (<year>1992</year>) <article-title>Check list of the old world <tp:taxon-name><tp:taxon-name-part taxon-name-part-type="subfamily">Epipaschiinae</tp:taxon-name-part></tp:taxon-name> and the related new world genera <italic><tp:taxon-name><tp:taxon-name-part taxon-name-part-type="genus">Macalla</tp:taxon-name-part></tp:taxon-name></italic> and <italic><tp:taxon-name><tp:taxon-name-part taxon-name-part-type="genus">Epipaschia</tp:taxon-name-part></tp:taxon-name></italic> (<tp:taxon-name><tp:taxon-name-part taxon-name-part-type="family">Pyralidae</tp:taxon-name-part></tp:taxon-name>).</article-title> <source>Journal of the Lepidopterists’ Society</source> <volume>46</volume>(<issue>4</issue>): <fpage>280</fpage>–<lpage>297</lpage>.</mixed-citation></ref><ref id="B10"><mixed-citation xmlns:xlink="http://www.w3.org/1999/xlink" xlink:type="simple">
          <person-group><name name-style="western"><surname>Li</surname><given-names>HH</given-names></name><name name-style="western"><surname>Ren</surname><given-names>YD</given-names></name></person-group> (<year>2008</year>) <source>Insect Fauna of Henan (<tp:taxon-name><tp:taxon-name-part taxon-name-part-type="order">Lepidoptera</tp:taxon-name-part></tp:taxon-name>: <tp:taxon-name><tp:taxon-name-part taxon-name-part-type="superfamily">Pyraloidea</tp:taxon-name-part></tp:taxon-name>).</source> <publisher-name>Science Press</publisher-name>, <publisher-loc>Beijing</publisher-loc>, <size units="page">440 pp</size>.</mixed-citation></ref></ref-list></tp:taxon-treatment>
