# Supplementary material for: A review of Lista Walker, 1859 in China, with descriptions of five new species (Lepidoptera, Pyralidae, Epipaschiinae)
Source: Zookeys. 2017 Jan 3;(642):97–113. doi: 10.3897/zookeys.642.7157 (PMC5240531; doi:10.3897/zookeys.642.7157)
Supplement: XML Treatment for Lista longifundamena [file zookeys.642.7157-treatment7.xml]

<!DOCTYPE tp:taxon-treatment
  PUBLIC "-//TaxonX//DTD Taxonomic Treatment Publishing DTD v0 20100105//EN" "tax-treatment-NSO.dtd">
<tp:taxon-treatment xmlns:tp="http://www.plazi.org/taxpub"><tp:treatment-meta><kwd-group><label>Taxon classification</label><kwd><named-content content-type="kingdom">Animalia</named-content></kwd><kwd><named-content content-type="order">Lepidoptera</named-content></kwd><kwd><named-content content-type="family">Pyralidae</named-content></kwd></kwd-group><mixed-citation publication-type="journal"><person-group><name><surname>Wang</surname><given-names>Mingqiang</given-names></name><name><surname>Chen</surname><given-names>Fuqiang</given-names></name><name><surname>Wu</surname><given-names>Chunsheng</given-names></name></person-group><article-title>A review of <italic><tp:taxon-name><tp:taxon-name-part taxon-name-part-type="genus">Lista</tp:taxon-name-part></tp:taxon-name></italic> Walker, 1859 in China, with descriptions of five new species (<tp:taxon-name><tp:taxon-name-part taxon-name-part-type="order">Lepidoptera</tp:taxon-name-part></tp:taxon-name>, <tp:taxon-name><tp:taxon-name-part taxon-name-part-type="family">Pyralidae</tp:taxon-name-part></tp:taxon-name>, <tp:taxon-name><tp:taxon-name-part taxon-name-part-type="subfamily">Epipaschiinae</tp:taxon-name-part></tp:taxon-name>)</article-title><source>Zookeys</source><day>3</day><month>1</month><year>2017</year><volume>2017</volume><issue>642</issue><fpage>97</fpage><lpage>113</lpage><pub-id pub-id-type="doi">10.3897/zookeys.642.7157</pub-id></mixed-citation></tp:treatment-meta><tp:nomenclature><tp:taxon-name>
            <tp:taxon-name-part taxon-name-part-type="genus">Lista</tp:taxon-name-part>
            <tp:taxon-name-part taxon-name-part-type="species">longifundamena</tp:taxon-name-part>
            <object-id xmlns:xlink="http://www.w3.org/1999/xlink" content-type="zoobank" xlink:type="simple">http://zoobank.org/B225247C-D569-44A9-A60D-A7D5054B6AD0</object-id>
          </tp:taxon-name><tp:taxon-status xmlns:xlink="http://www.w3.org/1999/xlink" xlink:type="simple">sp. n.</tp:taxon-status><xref ref-type="fig" rid="F1">Figs 6</xref><xref ref-type="fig" rid="F3">, 18</xref><xref ref-type="fig" rid="F5">, 28</xref><!--PageBreak--></tp:nomenclature><tp:treatment-sec sec-type="diagnosis" id="SECID0EGGAG"><title>Diagnosis.</title><p>This new species is larger in body than other species of the genus. The species is similar to <italic><tp:taxon-name><tp:taxon-name-part taxon-name-part-type="genus">Lista</tp:taxon-name-part> <tp:taxon-name-part taxon-name-part-type="species">gilvasa</tp:taxon-name-part></tp:taxon-name></italic> sp. n. Their differences are described under <italic><tp:taxon-name><tp:taxon-name-part taxon-name-part-type="genus">Lista</tp:taxon-name-part> <tp:taxon-name-part taxon-name-part-type="species">gilvasa</tp:taxon-name-part></tp:taxon-name></italic> sp. n.</p></tp:treatment-sec><tp:treatment-sec sec-type="description" id="SECID0EAHAG"><title>Description.</title><p>Adult. Forewing length 11.5–13.0mm (<italic>n</italic> = 6). Head pale brown, mixed with fuscous scales; labial palpus upturned, mixed with fuscous scales; maxillary palpus pale yellow; antenna brown, scape extension fuscous, mixed with golden scales in male. Thorax mixed with pale brown and black scales. Forewing covered with pale brown, yellow and pink scales; postmedial fascia straight, yellow with brown edges, outer area covered with fuscous and dark pink scales; cilia brown. Hindwing with similar pattern as forewing, but basal area mixed with black scales and outer area covered with pink scales.</p><p>
            <bold>Male genitalia</bold> (Fig. <xref ref-type="fig" rid="F3">18</xref>). Uncus broad, suffused with dense setae, two spine-like processes at base. Gnathos incurved apically, with four small spines at apex. Valva slightly constricted from middle to apex, terminal margin truncated; costa slightly sclerotized, sacculus with two processes in middle, the inner one spine-like, slender, the outer one with mini spines at apex, a thin sclerotized plate from sacculus to centre of valva. Juxta bifurcated at apex and with two strongly sclerotized slender arms at both sides. Phallus slender, curved in middle, with a sclerotized plate-like cornutus.</p><p>
            <bold>Female genitalia</bold> (Fig. <xref ref-type="fig" rid="F5">28</xref>). Ovipositor broad, suffused with setae. Apophysis anterioris 1/3 longer than apophysis posterioris. Ductus bursae slender, membranous. Corpus bursae elliptic, with two slightly sclerotized of rounded signa.</p><!--PageBreak--></tp:treatment-sec><tp:treatment-sec sec-type="material" id="SECID0EZHAG"><title>Holotype.</title><p>♂, Hainan: Jianfengling, 18–20.IV.1982, Chen Zhiqin (gen. slide. no. Ep531).</p></tp:treatment-sec><tp:treatment-sec sec-type="material" id="SECID0E5HAG"><title>Paratypes.</title><p>Hainan: 1♀, 16.III.1982, Zhang Baolin (gen. slide. no. Ep555); Jianfengling, 2♂♂2♀♀, 4.XI.1981, Liu Yuanfu (gen. slide. no. Ep122, Ep561); Jianfengling, 1♀, 18–20.IV.1982, Chen Zhiqin; Jianfengling, 1♂, 4.XI.1981 (gen. slide. no. Ep122).</p></tp:treatment-sec><tp:treatment-sec sec-type="distribution" id="SECID0EDIAG"><title>Distribution.</title><p>China (Hainan).</p></tp:treatment-sec><tp:treatment-sec sec-type="etymology" id="SECID0EIIAG"><title>Etymology.</title><p>The name is derived from Latin <italic>longus</italic> (= long) and <italic>fundamen</italic> (= base), in accordance with the juxta and two long spines at base.</p></tp:treatment-sec><tp:treatment-sec><!--Section generated to contain objects referenced in tp:taxon-treatment.--><fig id="F1" position="float" orientation="portrait"><label>Figures 1–6.</label><caption><p>Adults. <bold>1</bold> <italic><tp:taxon-name><tp:taxon-name-part taxon-name-part-type="genus">Lista</tp:taxon-name-part> <tp:taxon-name-part taxon-name-part-type="species">angustusa</tp:taxon-name-part></tp:taxon-name></italic> sp. n., male, holotype <bold>2</bold> <italic><tp:taxon-name><tp:taxon-name-part taxon-name-part-type="genus">Lista</tp:taxon-name-part> <tp:taxon-name-part taxon-name-part-type="species">ficki</tp:taxon-name-part></tp:taxon-name></italic> (Christoph, 1881), male <bold>3</bold> <italic><tp:taxon-name><tp:taxon-name-part taxon-name-part-type="genus">Lista</tp:taxon-name-part> <tp:taxon-name-part taxon-name-part-type="species">gilvasa</tp:taxon-name-part></tp:taxon-name></italic> sp. n., male, holotype <bold>4</bold> <italic><tp:taxon-name><tp:taxon-name-part taxon-name-part-type="genus">Lista</tp:taxon-name-part> <tp:taxon-name-part taxon-name-part-type="species">haraldusalis</tp:taxon-name-part></tp:taxon-name></italic> (Walker, 1859), female <bold>5</bold> <italic><tp:taxon-name><tp:taxon-name-part taxon-name-part-type="genus">Lista</tp:taxon-name-part> <tp:taxon-name-part taxon-name-part-type="species">insulsalis</tp:taxon-name-part></tp:taxon-name></italic> (Lederer, 1863), male <bold>6</bold> <italic><tp:taxon-name><tp:taxon-name-part taxon-name-part-type="genus">Lista</tp:taxon-name-part> <tp:taxon-name-part taxon-name-part-type="species">longifundamena</tp:taxon-name-part></tp:taxon-name></italic> sp. n., male, holotype.</p></caption><graphic xmlns:xlink="http://www.w3.org/1999/xlink" xlink:href="zookeys-642-097-g001.jpg" position="float" orientation="portrait" xlink:type="simple" id="oo_116804.jpg"/></fig><fig id="F3" position="float" orientation="portrait"><label>Figures 13–18.</label><caption><p>Male genitalia. <bold>13</bold> <italic><tp:taxon-name><tp:taxon-name-part taxon-name-part-type="genus">Lista</tp:taxon-name-part> <tp:taxon-name-part taxon-name-part-type="species">angustusa</tp:taxon-name-part></tp:taxon-name></italic> sp. n., holotype, gen. slide no. Ep549 <bold>14</bold> <italic><tp:taxon-name><tp:taxon-name-part taxon-name-part-type="genus">Lista</tp:taxon-name-part> <tp:taxon-name-part taxon-name-part-type="species">ficki</tp:taxon-name-part></tp:taxon-name></italic> (Christoph, 1881), gen. slide no. Ep523 <bold>15</bold> <italic><tp:taxon-name><tp:taxon-name-part taxon-name-part-type="genus">Lista</tp:taxon-name-part> <tp:taxon-name-part taxon-name-part-type="species">gilvasa</tp:taxon-name-part></tp:taxon-name></italic> sp. n., holotype, gen. slide no. Ep524 <bold>16</bold> <italic><tp:taxon-name><tp:taxon-name-part taxon-name-part-type="genus">Lista</tp:taxon-name-part> <tp:taxon-name-part taxon-name-part-type="species">haraldusalis</tp:taxon-name-part></tp:taxon-name></italic> (Walker, 1859), gen. slide no. Ep527 <bold>17</bold> <italic><tp:taxon-name><tp:taxon-name-part taxon-name-part-type="genus">Lista</tp:taxon-name-part> <tp:taxon-name-part taxon-name-part-type="species">insulsalis</tp:taxon-name-part></tp:taxon-name></italic> (Lederer, 1863), gen. slide no. Ep511 <bold>18</bold> <italic><tp:taxon-name><tp:taxon-name-part taxon-name-part-type="genus">Lista</tp:taxon-name-part> <tp:taxon-name-part taxon-name-part-type="species">longifundamena</tp:taxon-name-part></tp:taxon-name></italic> sp. n., holotype, gen. slide no. Ep122.</p></caption><graphic xmlns:xlink="http://www.w3.org/1999/xlink" xlink:href="zookeys-642-097-g003.jpg" position="float" orientation="portrait" xlink:type="simple" id="oo_116806.jpg"/></fig><fig id="F5" position="float" orientation="portrait"><label>Figures 23–32.</label><caption><p>Female genitalia. <bold>23</bold> <italic><tp:taxon-name><tp:taxon-name-part taxon-name-part-type="genus">Lista</tp:taxon-name-part> <tp:taxon-name-part taxon-name-part-type="species">angustusa</tp:taxon-name-part></tp:taxon-name></italic> sp. n., paratype, gen. slide no. Ep562 <bold>24</bold> <italic><tp:taxon-name><tp:taxon-name-part taxon-name-part-type="genus">Lista</tp:taxon-name-part> <tp:taxon-name-part taxon-name-part-type="species">ficki</tp:taxon-name-part></tp:taxon-name></italic> (Christoph, 1881), gen. slide no. Ep552 <bold>25</bold> <italic><tp:taxon-name><tp:taxon-name-part taxon-name-part-type="genus">Lista</tp:taxon-name-part> <tp:taxon-name-part taxon-name-part-type="species">gilvasa</tp:taxon-name-part></tp:taxon-name></italic> sp. n., paratype, gen. slide no. Ep563 <bold>26</bold> <italic><tp:taxon-name><tp:taxon-name-part taxon-name-part-type="genus">Lista</tp:taxon-name-part> <tp:taxon-name-part taxon-name-part-type="species">haraldusalis</tp:taxon-name-part></tp:taxon-name></italic> (Walker, 1859), gen. slide no. Ep557 <bold>27</bold> <italic><tp:taxon-name><tp:taxon-name-part taxon-name-part-type="genus">Lista</tp:taxon-name-part> <tp:taxon-name-part taxon-name-part-type="species">insulsalis</tp:taxon-name-part></tp:taxon-name></italic> (Lederer, 1863), gen. slide no. Ep512 <bold>28</bold> <italic><tp:taxon-name><tp:taxon-name-part taxon-name-part-type="genus">Lista</tp:taxon-name-part> <tp:taxon-name-part taxon-name-part-type="species">longifundamena</tp:taxon-name-part></tp:taxon-name></italic> sp. n., paratype, gen. slide no. Ep555 <bold>29</bold> <italic><tp:taxon-name><tp:taxon-name-part taxon-name-part-type="genus">Lista</tp:taxon-name-part> <tp:taxon-name-part taxon-name-part-type="species">menghaiensis</tp:taxon-name-part></tp:taxon-name></italic> sp. n., paratype, gen. slide no. Ep558 <bold>30</bold> <italic><tp:taxon-name><tp:taxon-name-part taxon-name-part-type="genus">Lista</tp:taxon-name-part> <tp:taxon-name-part taxon-name-part-type="species">plinthochroa</tp:taxon-name-part></tp:taxon-name></italic> (West, 1931), gen. slide no. Ep553 <bold>31</bold> <italic><tp:taxon-name><tp:taxon-name-part taxon-name-part-type="genus">Lista</tp:taxon-name-part> <tp:taxon-name-part taxon-name-part-type="species">sichuanensis</tp:taxon-name-part></tp:taxon-name></italic> sp. n., paratype, gen. slide no. Ep554 <bold>32</bold> <italic><tp:taxon-name><tp:taxon-name-part taxon-name-part-type="genus">Lista</tp:taxon-name-part> <tp:taxon-name-part taxon-name-part-type="species">variegata</tp:taxon-name-part></tp:taxon-name></italic> (Moore, 1888), gen. slide no. Ep603.</p></caption><graphic xmlns:xlink="http://www.w3.org/1999/xlink" xlink:href="zookeys-642-097-g005.jpg" position="float" orientation="portrait" xlink:type="simple" id="oo_116808.jpg"/></fig></tp:treatment-sec></tp:taxon-treatment>
