# Supplementary material for: A review of Lista Walker, 1859 in China, with descriptions of five new species (Lepidoptera, Pyralidae, Epipaschiinae)
Source: Zookeys. 2017 Jan 3;(642):97–113. doi: 10.3897/zookeys.642.7157 (PMC5240531; doi:10.3897/zookeys.642.7157)
Supplement: XML Treatment for Lista menghaiensis [file zookeys.642.7157-treatment8.xml]

<!DOCTYPE tp:taxon-treatment
  PUBLIC "-//TaxonX//DTD Taxonomic Treatment Publishing DTD v0 20100105//EN" "tax-treatment-NSO.dtd">
<tp:taxon-treatment xmlns:tp="http://www.plazi.org/taxpub"><tp:treatment-meta><kwd-group><label>Taxon classification</label><kwd><named-content content-type="kingdom">Animalia</named-content></kwd><kwd><named-content content-type="order">Lepidoptera</named-content></kwd><kwd><named-content content-type="family">Pyralidae</named-content></kwd></kwd-group><mixed-citation publication-type="journal"><person-group><name><surname>Wang</surname><given-names>Mingqiang</given-names></name><name><surname>Chen</surname><given-names>Fuqiang</given-names></name><name><surname>Wu</surname><given-names>Chunsheng</given-names></name></person-group><article-title>A review of <italic><tp:taxon-name><tp:taxon-name-part taxon-name-part-type="genus">Lista</tp:taxon-name-part></tp:taxon-name></italic> Walker, 1859 in China, with descriptions of five new species (<tp:taxon-name><tp:taxon-name-part taxon-name-part-type="order">Lepidoptera</tp:taxon-name-part></tp:taxon-name>, <tp:taxon-name><tp:taxon-name-part taxon-name-part-type="family">Pyralidae</tp:taxon-name-part></tp:taxon-name>, <tp:taxon-name><tp:taxon-name-part taxon-name-part-type="subfamily">Epipaschiinae</tp:taxon-name-part></tp:taxon-name>)</article-title><source>Zookeys</source><day>3</day><month>1</month><year>2017</year><volume>2017</volume><issue>642</issue><fpage>97</fpage><lpage>113</lpage><pub-id pub-id-type="doi">10.3897/zookeys.642.7157</pub-id></mixed-citation></tp:treatment-meta><tp:nomenclature><tp:taxon-name>
            <tp:taxon-name-part taxon-name-part-type="genus">Lista</tp:taxon-name-part>
            <tp:taxon-name-part taxon-name-part-type="species">menghaiensis</tp:taxon-name-part>
            <object-id xmlns:xlink="http://www.w3.org/1999/xlink" content-type="zoobank" xlink:type="simple">http://zoobank.org/76C7A60E-5A2F-46D8-9542-0492D1A76518</object-id>
          </tp:taxon-name><tp:taxon-status xmlns:xlink="http://www.w3.org/1999/xlink" xlink:type="simple">sp. n.</tp:taxon-status><xref ref-type="fig" rid="F2">Figs 7</xref><xref ref-type="fig" rid="F4">, 19</xref><xref ref-type="fig" rid="F5">, 29</xref></tp:nomenclature><tp:treatment-sec sec-type="diagnosis" id="SECID0ECKAG"><title>Diagnosis.</title><p>This new species is very similar to <italic><tp:taxon-name><tp:taxon-name-part taxon-name-part-type="genus">Lista</tp:taxon-name-part> <tp:taxon-name-part taxon-name-part-type="species">haraldusalis</tp:taxon-name-part></tp:taxon-name></italic>, but the basal area on the forewing is slightly paler than the latter. In the male genitalia, the gnathos has three spines at the apex in the new species while the gnathos has a serrated apex in <italic><tp:taxon-name><tp:taxon-name-part taxon-name-part-type="genus">Lista</tp:taxon-name-part> <tp:taxon-name-part taxon-name-part-type="species">haraldusalis</tp:taxon-name-part></tp:taxon-name></italic>. Furthermore, the sclerotized plate on the valva strongly extends toward the outer margin in the new species.</p><fig id="F2" position="float" orientation="portrait"><label>Figures 7–12.</label><caption><p>Adults. <bold>7</bold> <italic><tp:taxon-name><tp:taxon-name-part taxon-name-part-type="genus">Lista</tp:taxon-name-part> <tp:taxon-name-part taxon-name-part-type="species">menghaiensis</tp:taxon-name-part></tp:taxon-name></italic> sp. n., male, holotype <bold>8</bold> <italic><tp:taxon-name><tp:taxon-name-part taxon-name-part-type="genus">Lista</tp:taxon-name-part> <tp:taxon-name-part taxon-name-part-type="species">plinthochroa</tp:taxon-name-part></tp:taxon-name></italic> (West, 1931), male <bold>9</bold> <italic><tp:taxon-name><tp:taxon-name-part taxon-name-part-type="genus">Lista</tp:taxon-name-part> <tp:taxon-name-part taxon-name-part-type="species">plinthochroa</tp:taxon-name-part></tp:taxon-name></italic> (West, 1931), female <bold>10</bold> <italic><tp:taxon-name><tp:taxon-name-part taxon-name-part-type="genus">Lista</tp:taxon-name-part> <tp:taxon-name-part taxon-name-part-type="species">sichuanensis</tp:taxon-name-part></tp:taxon-name></italic> sp. n., female, paratype <bold>11</bold> <italic><tp:taxon-name><tp:taxon-name-part taxon-name-part-type="genus">Lista</tp:taxon-name-part> <tp:taxon-name-part taxon-name-part-type="species">variegata</tp:taxon-name-part></tp:taxon-name></italic> (Moore, 1888), male <bold>12</bold> <italic><tp:taxon-name><tp:taxon-name-part taxon-name-part-type="genus">Lista</tp:taxon-name-part> <tp:taxon-name-part taxon-name-part-type="species">variegata</tp:taxon-name-part></tp:taxon-name></italic> (Moore, 1888), female.</p></caption><graphic xmlns:xlink="http://www.w3.org/1999/xlink" xlink:href="zookeys-642-097-g002.jpg" position="float" orientation="portrait" xlink:type="simple" id="oo_116805.jpg"/></fig></tp:treatment-sec><tp:treatment-sec sec-type="description" id="SECID0ERNAG"><title>Description.</title><p>Adults. Forewing length 9.0–10.5mm (<italic>n</italic> = 2). Head yellow, mixed with blackish-brown; labial palpus upturned, mixed with pale yellow and black scales; maxillary palpus pale yellow; antenna brown; scape extension black, mixed with yellow scales in male. Thorax mixed with brown and fuscous scales. Forewing covered with brown, yellow or pink scales; basal area mixed with yellow and pale brown scales; costal margin with two black spots at middle and terminal trisection; postmedial fascia yellow with brown edges, outer area covered with dark pink scales; cilia brown. Hindwing with same pattern as forewing.</p><p>
            <bold>Male genitalia</bold> (Fig. <xref ref-type="fig" rid="F4">19</xref>). Uncus broad, suffused with dense setae totally. Gnathos with three spines at apex and two long spines 1/3 of gnathos at base medially. Valva broad, with terminal smoothly incurved; sacculus with two processes in middle, the inner one strong with apex serrated, the outer one thorn-like; a well-developed sclerotized plate from sacculus to center of valva, strongly extended toward outer manrgin. Juxta bifurcated, blunt. Phallus slightly curved.</p><fig id="F3" position="float" orientation="portrait"><label>Figures 13–18.</label><caption><p>Male genitalia. <bold>13</bold> <italic><tp:taxon-name><tp:taxon-name-part taxon-name-part-type="genus">Lista</tp:taxon-name-part> <tp:taxon-name-part taxon-name-part-type="species">angustusa</tp:taxon-name-part></tp:taxon-name></italic> sp. n., holotype, gen. slide no. Ep549 <bold>14</bold> <italic><tp:taxon-name><tp:taxon-name-part taxon-name-part-type="genus">Lista</tp:taxon-name-part> <tp:taxon-name-part taxon-name-part-type="species">ficki</tp:taxon-name-part></tp:taxon-name></italic> (Christoph, 1881), gen. slide no. Ep523 <bold>15</bold> <italic><tp:taxon-name><tp:taxon-name-part taxon-name-part-type="genus">Lista</tp:taxon-name-part> <tp:taxon-name-part taxon-name-part-type="species">gilvasa</tp:taxon-name-part></tp:taxon-name></italic> sp. n., holotype, gen. slide no. Ep524 <bold>16</bold> <italic><tp:taxon-name><tp:taxon-name-part taxon-name-part-type="genus">Lista</tp:taxon-name-part> <tp:taxon-name-part taxon-name-part-type="species">haraldusalis</tp:taxon-name-part></tp:taxon-name></italic> (Walker, 1859), gen. slide no. Ep527 <bold>17</bold> <italic><tp:taxon-name><tp:taxon-name-part taxon-name-part-type="genus">Lista</tp:taxon-name-part> <tp:taxon-name-part taxon-name-part-type="species">insulsalis</tp:taxon-name-part></tp:taxon-name></italic> (Lederer, 1863), gen. slide no. Ep511 <bold>18</bold> <italic><tp:taxon-name><tp:taxon-name-part taxon-name-part-type="genus">Lista</tp:taxon-name-part> <tp:taxon-name-part taxon-name-part-type="species">longifundamena</tp:taxon-name-part></tp:taxon-name></italic> sp. n., holotype, gen. slide no. Ep122.</p></caption><graphic xmlns:xlink="http://www.w3.org/1999/xlink" xlink:href="zookeys-642-097-g003.jpg" position="float" orientation="portrait" xlink:type="simple" id="oo_116806.jpg"/></fig><fig id="F4" position="float" orientation="portrait"><label>Figures 19–22.</label><caption><p>Male genitalia. <bold>19</bold> <italic><tp:taxon-name><tp:taxon-name-part taxon-name-part-type="genus">Lista</tp:taxon-name-part> <tp:taxon-name-part taxon-name-part-type="species">menghaiensis</tp:taxon-name-part></tp:taxon-name></italic> sp. n., holotype, gen. slide no. Ep539 <bold>20</bold> <italic><tp:taxon-name><tp:taxon-name-part taxon-name-part-type="genus">Lista</tp:taxon-name-part> <tp:taxon-name-part taxon-name-part-type="species">plinthochroa</tp:taxon-name-part></tp:taxon-name></italic> (West, 1931), gen. slide no. Ep543 <bold>21</bold> <italic>L .<tp:taxon-name><tp:taxon-name-part taxon-name-part-type="species">sichuanensis</tp:taxon-name-part></tp:taxon-name></italic> sp. n., paratype, gen. slide no. Ep521 <bold>22</bold> <italic><tp:taxon-name><tp:taxon-name-part taxon-name-part-type="genus">Lista</tp:taxon-name-part> <tp:taxon-name-part taxon-name-part-type="species">variegata</tp:taxon-name-part></tp:taxon-name></italic> (Moore, 1888), gen. slide no. Ep123.</p></caption><graphic xmlns:xlink="http://www.w3.org/1999/xlink" xlink:href="zookeys-642-097-g004.jpg" position="float" orientation="portrait" xlink:type="simple" id="oo_116807.jpg"/></fig><p>
            <bold>Female genitalia</bold> (Fig. <xref ref-type="fig" rid="F5">29</xref>). Ovipositor broad, suffused with setae. Apophysis anterioris 1/4 longer than apophysis posterioris. Antrum incurved at apex. Ductus bursae slender, membranous. Corpus bursae elliptic, with two signa, slightly rounded sclerotized.</p><fig id="F5" position="float" orientation="portrait"><label>Figures 23–32.</label><caption><p>Female genitalia. <bold>23</bold> <italic><tp:taxon-name><tp:taxon-name-part taxon-name-part-type="genus">Lista</tp:taxon-name-part> <tp:taxon-name-part taxon-name-part-type="species">angustusa</tp:taxon-name-part></tp:taxon-name></italic> sp. n., paratype, gen. slide no. Ep562 <bold>24</bold> <italic><tp:taxon-name><tp:taxon-name-part taxon-name-part-type="genus">Lista</tp:taxon-name-part> <tp:taxon-name-part taxon-name-part-type="species">ficki</tp:taxon-name-part></tp:taxon-name></italic> (Christoph, 1881), gen. slide no. Ep552 <bold>25</bold> <italic><tp:taxon-name><tp:taxon-name-part taxon-name-part-type="genus">Lista</tp:taxon-name-part> <tp:taxon-name-part taxon-name-part-type="species">gilvasa</tp:taxon-name-part></tp:taxon-name></italic> sp. n., paratype, gen. slide no. Ep563 <bold>26</bold> <italic><tp:taxon-name><tp:taxon-name-part taxon-name-part-type="genus">Lista</tp:taxon-name-part> <tp:taxon-name-part taxon-name-part-type="species">haraldusalis</tp:taxon-name-part></tp:taxon-name></italic> (Walker, 1859), gen. slide no. Ep557 <bold>27</bold> <italic><tp:taxon-name><tp:taxon-name-part taxon-name-part-type="genus">Lista</tp:taxon-name-part> <tp:taxon-name-part taxon-name-part-type="species">insulsalis</tp:taxon-name-part></tp:taxon-name></italic> (Lederer, 1863), gen. slide no. Ep512 <bold>28</bold> <italic><tp:taxon-name><tp:taxon-name-part taxon-name-part-type="genus">Lista</tp:taxon-name-part> <tp:taxon-name-part taxon-name-part-type="species">longifundamena</tp:taxon-name-part></tp:taxon-name></italic> sp. n., paratype, gen. slide no. Ep555 <bold>29</bold> <italic><tp:taxon-name><tp:taxon-name-part taxon-name-part-type="genus">Lista</tp:taxon-name-part> <tp:taxon-name-part taxon-name-part-type="species">menghaiensis</tp:taxon-name-part></tp:taxon-name></italic> sp. n., paratype, gen. slide no. Ep558 <bold>30</bold> <italic><tp:taxon-name><tp:taxon-name-part taxon-name-part-type="genus">Lista</tp:taxon-name-part> <tp:taxon-name-part taxon-name-part-type="species">plinthochroa</tp:taxon-name-part></tp:taxon-name></italic> (West, 1931), gen. slide no. Ep553 <bold>31</bold> <italic><tp:taxon-name><tp:taxon-name-part taxon-name-part-type="genus">Lista</tp:taxon-name-part> <tp:taxon-name-part taxon-name-part-type="species">sichuanensis</tp:taxon-name-part></tp:taxon-name></italic> sp. n., paratype, gen. slide no. Ep554 <bold>32</bold> <italic><tp:taxon-name><tp:taxon-name-part taxon-name-part-type="genus">Lista</tp:taxon-name-part> <tp:taxon-name-part taxon-name-part-type="species">variegata</tp:taxon-name-part></tp:taxon-name></italic> (Moore, 1888), gen. slide no. Ep603.</p></caption><graphic xmlns:xlink="http://www.w3.org/1999/xlink" xlink:href="zookeys-642-097-g005.jpg" position="float" orientation="portrait" xlink:type="simple" id="oo_116808.jpg"/></fig></tp:treatment-sec><tp:treatment-sec sec-type="material" id="SECID0EBXAG"><title>Holotype.</title><p>♂, Yunnan: Xishuangbanna, Menghai, 18.VII.1958, Wang Shuyong (gen. slide. no. Ep539).</p></tp:treatment-sec><tp:treatment-sec sec-type="material" id="SECID0EGXAG"><title>Paratype.</title><p>1♀, same data as holotype (gen. slide no. Ep558).</p></tp:treatment-sec><tp:treatment-sec sec-type="distribution" id="SECID0ELXAG"><title>Distribution.</title><p>China (Yunnan).</p></tp:treatment-sec><tp:treatment-sec sec-type="etymology" id="SECID0EQXAG"><title>Etymology.</title><p>The species is named after the type locality, Menghai in Yunnan province.</p></tp:treatment-sec></tp:taxon-treatment>
