# Supplementary material for: A review of Lista Walker, 1859 in China, with descriptions of five new species (Lepidoptera, Pyralidae, Epipaschiinae)
Source: Zookeys. 2017 Jan 3;(642):97–113. doi: 10.3897/zookeys.642.7157 (PMC5240531; doi:10.3897/zookeys.642.7157)
Supplement: XML Treatment for Lista sichuanensis [file zookeys.642.7157-treatment10.xml]

<!DOCTYPE tp:taxon-treatment
  PUBLIC "-//TaxonX//DTD Taxonomic Treatment Publishing DTD v0 20100105//EN" "tax-treatment-NSO.dtd">
<tp:taxon-treatment xmlns:tp="http://www.plazi.org/taxpub"><tp:treatment-meta><kwd-group><label>Taxon classification</label><kwd><named-content content-type="kingdom">Animalia</named-content></kwd><kwd><named-content content-type="order">Lepidoptera</named-content></kwd><kwd><named-content content-type="family">Pyralidae</named-content></kwd></kwd-group><mixed-citation publication-type="journal"><person-group><name><surname>Wang</surname><given-names>Mingqiang</given-names></name><name><surname>Chen</surname><given-names>Fuqiang</given-names></name><name><surname>Wu</surname><given-names>Chunsheng</given-names></name></person-group><article-title>A review of <italic><tp:taxon-name><tp:taxon-name-part taxon-name-part-type="genus">Lista</tp:taxon-name-part></tp:taxon-name></italic> Walker, 1859 in China, with descriptions of five new species (<tp:taxon-name><tp:taxon-name-part taxon-name-part-type="order">Lepidoptera</tp:taxon-name-part></tp:taxon-name>, <tp:taxon-name><tp:taxon-name-part taxon-name-part-type="family">Pyralidae</tp:taxon-name-part></tp:taxon-name>, <tp:taxon-name><tp:taxon-name-part taxon-name-part-type="subfamily">Epipaschiinae</tp:taxon-name-part></tp:taxon-name>)</article-title><source>Zookeys</source><day>3</day><month>1</month><year>2017</year><volume>2017</volume><issue>642</issue><fpage>97</fpage><lpage>113</lpage><pub-id pub-id-type="doi">10.3897/zookeys.642.7157</pub-id></mixed-citation></tp:treatment-meta><tp:nomenclature><tp:taxon-name>
            <tp:taxon-name-part taxon-name-part-type="genus">Lista</tp:taxon-name-part>
            <tp:taxon-name-part taxon-name-part-type="species">sichuanensis</tp:taxon-name-part>
            <object-id xmlns:xlink="http://www.w3.org/1999/xlink" content-type="zoobank" xlink:type="simple">http://zoobank.org/E3FB5DA9-91CA-4A47-BA7C-88D8702B513E</object-id>
          </tp:taxon-name><tp:taxon-status xmlns:xlink="http://www.w3.org/1999/xlink" xlink:type="simple">sp. n.</tp:taxon-status><xref ref-type="fig" rid="F2">Figs 10</xref><xref ref-type="fig" rid="F4">, 21</xref><xref ref-type="fig" rid="F5">, 31</xref></tp:nomenclature><tp:treatment-sec sec-type="diagnosis" id="SECID0EI3AG"><title>Diagnosis.</title><p>This species is hard to distinguish by its external characters. It differs from other species by the sacculus with a single process in the middle, while the sacculus usually has two processes in other species. Furthermore, the sclerotized plate on the valva is twice or three times as broad as others.</p></tp:treatment-sec><tp:treatment-sec sec-type="description" id="SECID0EN3AG"><title>Description.</title><p>Adults. Forewing length 11.0–12.5mm (<italic>n</italic> = 6). Head blackish-brown; labial palpus upturned, mixed with fuscous and black scales, stronger in male; maxillary palpus pale yellow; antenna brown, scape extension black, mixed with fuscous scales in male. Thorax mixed with brown and fuscous scales. Forewing covered with brown, black and pink scales; base mixed with yellow and black scales; costal margin yellow; postmedial fascia orange with brown edges, outer area covered with pink and fuscous scales; cilia grey. Hindwing with same pattern as forewing.</p><p>
            <bold>Male genitalia</bold> (Fig. <xref ref-type="fig" rid="F4">21</xref>). Uncus broad, suffused with dense setae. Gnathos broad, base extended to two strongly sclerotized spine-like processes laterally located, apex with three spines. Valva nearly the same width from base to apex; costa extruded the apex of valva; sacculus with a single spine-like process in middle; a well-developed sclerotized broad plate from sacculus to centre of valva. Juxta bifurcated with two pointed plates at apex. Phallus slender, slightly curved.</p><p>
            <bold>Female genitalia</bold> (Fig. <xref ref-type="fig" rid="F5">31</xref>). Ovipositor broad, densely suffused with setae. Apophysis anterioris longer than apophysis posterioris. Ductus bursae slender, membranous. Corpus bursae round, with two rounded signa, slightly sclerotized.</p></tp:treatment-sec><tp:treatment-sec sec-type="material" id="SECID0EF4AG"><title>Holotype.</title><p>♂, Sichuan: Dukou, 14.VI.1981 (gen. slide. no. Ep521).</p></tp:treatment-sec><tp:treatment-sec sec-type="Parataypes" id="SECID0EK4AG"><title>Parataypes.</title><p>Sichuan: Qingchenshan, 1♂, 5.VI.1979, Shang Jinwen; same data as holotype, 2♂♂2♀♀ (gen. slide. no. Ep554).</p></tp:treatment-sec><tp:treatment-sec sec-type="distribution" id="SECID0EP4AG"><title>Distribution.</title><p>China (Sichuan).</p></tp:treatment-sec><tp:treatment-sec sec-type="etymology" id="SECID0EU4AG"><title>Etymology.</title><p>The species is named after the type locality, Sichuan Province.</p></tp:treatment-sec><tp:treatment-sec><!--Section generated to contain objects referenced in tp:taxon-treatment.--><fig id="F2" position="float" orientation="portrait"><label>Figures 7–12.</label><caption><p>Adults. <bold>7</bold> <italic><tp:taxon-name><tp:taxon-name-part taxon-name-part-type="genus">Lista</tp:taxon-name-part> <tp:taxon-name-part taxon-name-part-type="species">menghaiensis</tp:taxon-name-part></tp:taxon-name></italic> sp. n., male, holotype <bold>8</bold> <italic><tp:taxon-name><tp:taxon-name-part taxon-name-part-type="genus">Lista</tp:taxon-name-part> <tp:taxon-name-part taxon-name-part-type="species">plinthochroa</tp:taxon-name-part></tp:taxon-name></italic> (West, 1931), male <bold>9</bold> <italic><tp:taxon-name><tp:taxon-name-part taxon-name-part-type="genus">Lista</tp:taxon-name-part> <tp:taxon-name-part taxon-name-part-type="species">plinthochroa</tp:taxon-name-part></tp:taxon-name></italic> (West, 1931), female <bold>10</bold> <italic><tp:taxon-name><tp:taxon-name-part taxon-name-part-type="genus">Lista</tp:taxon-name-part> <tp:taxon-name-part taxon-name-part-type="species">sichuanensis</tp:taxon-name-part></tp:taxon-name></italic> sp. n., female, paratype <bold>11</bold> <italic><tp:taxon-name><tp:taxon-name-part taxon-name-part-type="genus">Lista</tp:taxon-name-part> <tp:taxon-name-part taxon-name-part-type="species">variegata</tp:taxon-name-part></tp:taxon-name></italic> (Moore, 1888), male <bold>12</bold> <italic><tp:taxon-name><tp:taxon-name-part taxon-name-part-type="genus">Lista</tp:taxon-name-part> <tp:taxon-name-part taxon-name-part-type="species">variegata</tp:taxon-name-part></tp:taxon-name></italic> (Moore, 1888), female.</p></caption><graphic xmlns:xlink="http://www.w3.org/1999/xlink" xlink:href="zookeys-642-097-g002.jpg" position="float" orientation="portrait" xlink:type="simple" id="oo_116805.jpg"/></fig><fig id="F4" position="float" orientation="portrait"><label>Figures 19–22.</label><caption><p>Male genitalia. <bold>19</bold> <italic><tp:taxon-name><tp:taxon-name-part taxon-name-part-type="genus">Lista</tp:taxon-name-part> <tp:taxon-name-part taxon-name-part-type="species">menghaiensis</tp:taxon-name-part></tp:taxon-name></italic> sp. n., holotype, gen. slide no. Ep539 <bold>20</bold> <italic><tp:taxon-name><tp:taxon-name-part taxon-name-part-type="genus">Lista</tp:taxon-name-part> <tp:taxon-name-part taxon-name-part-type="species">plinthochroa</tp:taxon-name-part></tp:taxon-name></italic> (West, 1931), gen. slide no. Ep543 <bold>21</bold> <italic>L .<tp:taxon-name><tp:taxon-name-part taxon-name-part-type="species">sichuanensis</tp:taxon-name-part></tp:taxon-name></italic> sp. n., paratype, gen. slide no. Ep521 <bold>22</bold> <italic><tp:taxon-name><tp:taxon-name-part taxon-name-part-type="genus">Lista</tp:taxon-name-part> <tp:taxon-name-part taxon-name-part-type="species">variegata</tp:taxon-name-part></tp:taxon-name></italic> (Moore, 1888), gen. slide no. Ep123.</p></caption><graphic xmlns:xlink="http://www.w3.org/1999/xlink" xlink:href="zookeys-642-097-g004.jpg" position="float" orientation="portrait" xlink:type="simple" id="oo_116807.jpg"/></fig><fig id="F5" position="float" orientation="portrait"><label>Figures 23–32.</label><caption><p>Female genitalia. <bold>23</bold> <italic><tp:taxon-name><tp:taxon-name-part taxon-name-part-type="genus">Lista</tp:taxon-name-part> <tp:taxon-name-part taxon-name-part-type="species">angustusa</tp:taxon-name-part></tp:taxon-name></italic> sp. n., paratype, gen. slide no. Ep562 <bold>24</bold> <italic><tp:taxon-name><tp:taxon-name-part taxon-name-part-type="genus">Lista</tp:taxon-name-part> <tp:taxon-name-part taxon-name-part-type="species">ficki</tp:taxon-name-part></tp:taxon-name></italic> (Christoph, 1881), gen. slide no. Ep552 <bold>25</bold> <italic><tp:taxon-name><tp:taxon-name-part taxon-name-part-type="genus">Lista</tp:taxon-name-part> <tp:taxon-name-part taxon-name-part-type="species">gilvasa</tp:taxon-name-part></tp:taxon-name></italic> sp. n., paratype, gen. slide no. Ep563 <bold>26</bold> <italic><tp:taxon-name><tp:taxon-name-part taxon-name-part-type="genus">Lista</tp:taxon-name-part> <tp:taxon-name-part taxon-name-part-type="species">haraldusalis</tp:taxon-name-part></tp:taxon-name></italic> (Walker, 1859), gen. slide no. Ep557 <bold>27</bold> <italic><tp:taxon-name><tp:taxon-name-part taxon-name-part-type="genus">Lista</tp:taxon-name-part> <tp:taxon-name-part taxon-name-part-type="species">insulsalis</tp:taxon-name-part></tp:taxon-name></italic> (Lederer, 1863), gen. slide no. Ep512 <bold>28</bold> <italic><tp:taxon-name><tp:taxon-name-part taxon-name-part-type="genus">Lista</tp:taxon-name-part> <tp:taxon-name-part taxon-name-part-type="species">longifundamena</tp:taxon-name-part></tp:taxon-name></italic> sp. n., paratype, gen. slide no. Ep555 <bold>29</bold> <italic><tp:taxon-name><tp:taxon-name-part taxon-name-part-type="genus">Lista</tp:taxon-name-part> <tp:taxon-name-part taxon-name-part-type="species">menghaiensis</tp:taxon-name-part></tp:taxon-name></italic> sp. n., paratype, gen. slide no. Ep558 <bold>30</bold> <italic><tp:taxon-name><tp:taxon-name-part taxon-name-part-type="genus">Lista</tp:taxon-name-part> <tp:taxon-name-part taxon-name-part-type="species">plinthochroa</tp:taxon-name-part></tp:taxon-name></italic> (West, 1931), gen. slide no. Ep553 <bold>31</bold> <italic><tp:taxon-name><tp:taxon-name-part taxon-name-part-type="genus">Lista</tp:taxon-name-part> <tp:taxon-name-part taxon-name-part-type="species">sichuanensis</tp:taxon-name-part></tp:taxon-name></italic> sp. n., paratype, gen. slide no. Ep554 <bold>32</bold> <italic><tp:taxon-name><tp:taxon-name-part taxon-name-part-type="genus">Lista</tp:taxon-name-part> <tp:taxon-name-part taxon-name-part-type="species">variegata</tp:taxon-name-part></tp:taxon-name></italic> (Moore, 1888), gen. slide no. Ep603.</p></caption><graphic xmlns:xlink="http://www.w3.org/1999/xlink" xlink:href="zookeys-642-097-g005.jpg" position="float" orientation="portrait" xlink:type="simple" id="oo_116808.jpg"/></fig></tp:treatment-sec></tp:taxon-treatment>
